# Supplementary material for: 2-Phenyl­ethyl 1-thio-β-d-galactopyran­oside hemihydrate
Source: Acta Crystallogr Sect E Struct Rep Online. 2011 Aug 11;67(Pt 9):o2308–9. doi: 10.1107/S1600536811031667 (PMC3200876; doi:10.1107/S1600536811031667)
Supplement: Supplementary file 1 [file e-67-o2308-sup1.cif]

##############################################################################
#                                                                            #
# This CIF contains the data in a paper accepted for publication in          #
# Acta Crystallographica Section E. It conforms to the requirements of       #
# Notes for Authors for Acta Crystallographica Section E, and has been       #
# peer reviewed under the auspices of the IUCr Commission on Journals.       #
#                                                                            #
# Full details of the Crystallographic Information File format               #
# are given in the paper "The Crystallographic Information File (CIF):       #
# a New Standard Archive File for Crystallography" by S. R. Hall, F. H.      #
# Allen and I. D. Brown [Acta Cryst. (1991), A47, 655-685].                  #
#                                                                            #
# The current version of the core CIF dictionary is obtainable from          #
# ftp://ftp.iucr.org/pub/cif_core.dic.                                       #
#                                                                            #
# Software is freely available for graphical display of the structure(s)     #
# in this CIF. For information consult the CIF software page                 #
# http://www.iucr.org/resources/cif/software.                                #
#                                                                            #
# This file may be used for bona fide research purposes within the           #
# scientific community so long as proper attribution is given to the journal # 
# article from which it was obtained.                                        #
#                                                                            #
##############################################################################
data_I
_audit_creation_method     SHELXL-97
_chemical_name_systematic
;
2-Phenylethyl 1-thio-\b-D-galactopyranoside monohydrate
;
_chemical_name_common     ?
_chemical_formula_moiety     'C14 H20 O5 S, 0.5(H2 O)'
_chemical_formula_sum     'C14 H21 O5.50 S'
_chemical_formula_iupac     'C14 H20 O5 S, 0.5H2 O'
_chemical_formula_weight     309.37
_chemical_melting_point     ?
_symmetry_cell_setting     orthorhombic
_symmetry_space_group_name_H-M     'P 21 21 21'
_symmetry_space_group_name_Hall     'P 2ac 2ab'
loop_
    _symmetry_equiv_pos_as_xyz
    'x, y, z'
    '-x+1/2, -y, z+1/2'
    '-x, y+1/2, -z+1/2'
    'x+1/2, -y+1/2, -z'
_cell_length_a     4.8358(4)
_cell_length_b     14.8218(16)
_cell_length_c     41.390(3)
_cell_angle_alpha     90.00
_cell_angle_beta     90.00
_cell_angle_gamma     90.00
_cell_volume     2966.6(5)
_cell_formula_units_Z     8
_cell_measurement_reflns_used     3425
_cell_measurement_theta_min     2.8
_cell_measurement_theta_max     25.6
_cell_measurement_temperature     173(2)
_exptl_crystal_description     needle
_exptl_crystal_colour     colourless
_exptl_crystal_size_max     0.20
_exptl_crystal_size_mid     0.09
_exptl_crystal_size_min     0.08
_exptl_crystal_density_diffrn     1.385
_exptl_crystal_density_meas     ?
_exptl_crystal_density_method     'not measured'
_exptl_crystal_F_000     1320
_exptl_absorpt_coefficient_mu     0.239
_exptl_absorpt_correction_type     multi-scan
_exptl_absorpt_process_details     '(MULABS; Spek, 200; Blessing, 1995)'
_exptl_absorpt_correction_T_min     0.9538
_exptl_absorpt_correction_T_max     0.9812
_exptl_special_details
;
;
_diffrn_ambient_temperature     173(2)
_diffrn_radiation_type     MoK\a
_diffrn_radiation_wavelength     0.71073
_diffrn_radiation_source     'fine-focus sealed tube'
_diffrn_radiation_monochromator     graphite
_diffrn_measurement_device_type     'Stoe IPDS II two-circle'
_diffrn_measurement_method     \w
_diffrn_detector_area_resol_mean     ?
_diffrn_reflns_number     14206
_diffrn_reflns_av_R_equivalents     0.1686
_diffrn_reflns_av_sigmaI/netI     0.2718
_diffrn_reflns_theta_min     2.75
_diffrn_reflns_theta_max     25.02
_diffrn_reflns_theta_full     25.00
_diffrn_measured_fraction_theta_max     0.994
_diffrn_measured_fraction_theta_full     0.994
_diffrn_reflns_limit_h_min     -4
_diffrn_reflns_limit_h_max     5
_diffrn_reflns_limit_k_min     -17
_diffrn_reflns_limit_k_max     17
_diffrn_reflns_limit_l_min     -49
_diffrn_reflns_limit_l_max     47
_diffrn_standards_number     0
_diffrn_standards_interval_count     .
_diffrn_standards_interval_time     .
_diffrn_standards_decay_%     ?
_refine_special_details
;
Refinement of <i>F</i>^2^ against ALL reflections. The weighted <i>R</i>-factor
<i>wR</i> and goodness of fit <i>S</i> are based on <i>F</i>^2^, conventional
<i>R</i>-factors <i>R</i> are based on <i>F</i>, with <i>F</i> set to zero for
negative <i>F</i>^2^. The threshold expression of <i>F</i>^2^ >
\s(<i>F</i>^2^) is used only for calculating <i>R</i>-factors(gt) <i>etc</i>.
and is not relevant to the choice of reflections for refinement.
<i>R</i>-factors based on <i>F</i>^2^ are statistically about twice as large
as those based on <i>F</i>, and <i>R</i>- factors based on ALL data will be
even larger.
;
_reflns_number_total     5217
_reflns_number_gt     2395
_reflns_threshold_expression     I>2\s(I)
_refine_ls_structure_factor_coef     Fsqd
_refine_ls_matrix_type     full
_refine_ls_R_factor_all     0.1395
_refine_ls_R_factor_gt     0.0577
_refine_ls_wR_factor_gt     0.0885
_refine_ls_wR_factor_ref     0.1172
_refine_ls_goodness_of_fit_ref     0.677
_refine_ls_restrained_S_all     0.677
_refine_ls_number_reflns     5217
_refine_ls_number_parameters     377
_refine_ls_number_restraints     0
_refine_ls_hydrogen_treatment     constr
_refine_ls_weighting_scheme     calc
_refine_ls_weighting_details
                 'calc w=1/[\s^2^(Fo^2^)+(0.0007P)^2^] where P=(Fo^2^+2Fc^2^)/3'
_atom_sites_solution_hydrogens     geom
_atom_sites_solution_primary     direct
_atom_sites_solution_secondary     difmap
_refine_ls_shift/su_max     0.001
_refine_ls_shift/su_mean     0.000
_refine_diff_density_max     0.281
_refine_diff_density_min     -0.295
_refine_ls_extinction_method     none
_refine_ls_extinction_coef     ?
_refine_ls_abs_structure_details     'Flack (1983), 2269 Friedel pairs'
_refine_ls_abs_structure_Flack     -0.25(16)
loop_
    _atom_type_symbol
    _atom_type_description
    _atom_type_scat_dispersion_real
    _atom_type_scat_dispersion_imag
    _atom_type_scat_source
    'C' 'C' 0.0033 0.0016
                         'International Tables Vol C Tables 4.2.6.8 and 6.1.1.4'
    'H' 'H' 0.0000 0.0000
                         'International Tables Vol C Tables 4.2.6.8 and 6.1.1.4'
    'O' 'O' 0.0106 0.0060
                         'International Tables Vol C Tables 4.2.6.8 and 6.1.1.4'
    'S' 'S' 0.1246 0.1234
                         'International Tables Vol C Tables 4.2.6.8 and 6.1.1.4'
_computing_data_collection     'X-AREA (Stoe & Cie, 2001)'
_computing_cell_refinement     'X-AREA (Stoe & Cie, 2001)'
_computing_data_reduction     'X-AREA (Stoe & Cie, 2001)'
_computing_structure_solution     'SHELXS97 (Sheldrick, 2008)'
_computing_structure_refinement     'SHELXL97 (Sheldrick, 2008)'
_computing_molecular_graphics     'XP in SHELXTL-Plus (Sheldrick, 2008)'
_computing_publication_material
;
SHELXL97 (Sheldrick, 2008) and PLATON (Spek, 2009)'
;
loop_
    _atom_site_type_symbol
    _atom_site_label
    _atom_site_fract_x
    _atom_site_fract_y
    _atom_site_fract_z
    _atom_site_U_iso_or_equiv
    _atom_site_adp_type
    _atom_site_calc_flag
    _atom_site_refinement_flags
    _atom_site_occupancy
    _atom_site_symmetry_multiplicity
    _atom_site_disorder_assembly
    _atom_site_disorder_group
    S S1 0.3816(4) 0.92470(10) 0.85163(4) 0.0217(4) Uani d . 1 1 . .
    O O1 0.2305(9) 0.7771(2) 0.82113(11) 0.0186(11) Uani d . 1 1 . .
    C C2 0.1463(14) 0.8684(3) 0.82448(14) 0.0171(14) Uani d . 1 1 . .
    H H2 -0.0432 0.8697 0.8341 0.020 Uiso calc R 1 1 . .
    C C3 0.1355(15) 0.9128(3) 0.79134(14) 0.0192(15) Uani d . 1 1 . .
    H H3 0.3253 0.9114 0.7818 0.023 Uiso calc R 1 1 . .
    C C4 -0.0578(14) 0.8611(4) 0.76924(14) 0.0150(14) Uani d . 1 1 . .
    H H4 -0.2469 0.8656 0.7789 0.018 Uiso calc R 1 1 . .
    C C5 0.0165(15) 0.7603(4) 0.76836(16) 0.0206(17) Uani d . 1 1 . .
    H H5 -0.1313 0.7263 0.7566 0.025 Uiso calc R 1 1 . .
    C C6 0.0370(14) 0.7259(4) 0.80286(15) 0.0176(15) Uani d . 1 1 . .
    H H6 -0.1488 0.7321 0.8132 0.021 Uiso calc R 1 1 . .
    C C7 0.1644(18) 0.9413(4) 0.88681(16) 0.0298(18) Uani d . 1 1 . .
    H H7A 0.2706 0.9759 0.9031 0.036 Uiso calc R 1 1 . .
    H H7B 0.0036 0.9785 0.8804 0.036 Uiso calc R 1 1 . .
    C C8 0.0570(17) 0.8546(4) 0.90277(18) 0.0335(19) Uani d . 1 1 . .
    H H8A -0.0909 0.8706 0.9183 0.040 Uiso calc R 1 1 . .
    H H8B -0.0258 0.8156 0.8859 0.040 Uiso calc R 1 1 . .
    C C11 0.2787(17) 0.8018(4) 0.92039(17) 0.0302(19) Uani d . 1 1 . .
    C C12 0.3759(19) 0.8276(4) 0.95047(17) 0.036(2) Uani d . 1 1 . .
    H H12 0.3035 0.8805 0.9603 0.043 Uiso calc R 1 1 . .
    C C13 0.5745(19) 0.7786(5) 0.96658(19) 0.040(2) Uani d . 1 1 . .
    H H13 0.6369 0.7982 0.9872 0.049 Uiso calc R 1 1 . .
    C C14 0.684(2) 0.7011(4) 0.9531(2) 0.044(2) Uani d . 1 1 . .
    H H14 0.8212 0.6671 0.9641 0.053 Uiso calc R 1 1 . .
    C C15 0.588(2) 0.6744(5) 0.9230(2) 0.050(3) Uani d . 1 1 . .
    H H15 0.6588 0.6205 0.9137 0.060 Uiso calc R 1 1 . .
    C C16 0.395(2) 0.7234(4) 0.90633(19) 0.042(2) Uani d . 1 1 . .
    H H16 0.3392 0.7048 0.8854 0.050 Uiso calc R 1 1 . .
    O O31 0.0486(12) 1.0048(3) 0.79387(11) 0.0352(14) Uani d . 1 1 . .
    H H31 -0.0953 1.0262 0.7855 0.053 Uiso d R 1 1 . .
    O O41 -0.0739(10) 0.8992(3) 0.73781(10) 0.0234(11) Uani d . 1 1 . .
    H H41 0.0863 0.9052 0.7303 0.035 Uiso calc R 1 1 . .
    O O51 0.2726(10) 0.7497(2) 0.75186(12) 0.0239(12) Uani d . 1 1 . .
    H H51 0.3191 0.6951 0.7521 0.036 Uiso calc R 1 1 . .
    C C61 0.1245(16) 0.6275(4) 0.80496(16) 0.0254(16) Uani d . 1 1 . .
    H H61B 0.0055 0.5902 0.7908 0.030 Uiso calc R 1 1 . .
    H H61C 0.3182 0.6210 0.7976 0.030 Uiso calc R 1 1 . .
    O O61 0.0999(11) 0.5973(3) 0.83768(11) 0.0276(11) Uani d . 1 1 . .
    H H61 0.2498 0.5739 0.8436 0.041 Uiso calc R 1 1 . .
    S S1A 0.1800(4) 0.92289(11) 0.58806(4) 0.0207(4) Uani d . 1 1 . .
    O O1A 0.4361(10) 0.7963(2) 0.62109(10) 0.0185(11) Uani d . 1 1 . .
    C C2A 0.4278(15) 0.8930(4) 0.61866(14) 0.0174(15) Uani d . 1 1 . .
    H H2A 0.6142 0.9150 0.6118 0.021 Uiso calc R 1 1 . .
    C C3A 0.3507(14) 0.9383(3) 0.65050(15) 0.0162(14) Uani d . 1 1 . .
    H H3A 0.1519 0.9264 0.6556 0.019 Uiso calc R 1 1 . .
    C C4A 0.5327(14) 0.9033(4) 0.67780(14) 0.0166(15) Uani d . 1 1 . .
    H H4A 0.7246 0.9268 0.6747 0.020 Uiso calc R 1 1 . .
    C C5A 0.5420(14) 0.8010(4) 0.67805(16) 0.0170(15) Uani d . 1 1 . .
    H H5A 0.6784 0.7805 0.6947 0.020 Uiso calc R 1 1 . .
    C C6A 0.6377(15) 0.7696(3) 0.64495(15) 0.0171(14) Uani d . 1 1 . .
    H H6A 0.8174 0.7998 0.6398 0.021 Uiso calc R 1 1 . .
    C C7A 0.3763(16) 0.8986(4) 0.55177(15) 0.0246(16) Uani d . 1 1 . .
    H H7A1 0.5560 0.9305 0.5526 0.030 Uiso calc R 1 1 . .
    H H7A2 0.4135 0.8330 0.5504 0.030 Uiso calc R 1 1 . .
    C C8A 0.2146(16) 0.9289(5) 0.52203(15) 0.0298(18) Uani d . 1 1 . .
    H H8A1 0.0333 0.8979 0.5216 0.036 Uiso calc R 1 1 . .
    H H8A2 0.1805 0.9946 0.5233 0.036 Uiso calc R 1 1 . .
    C C11A 0.3715(16) 0.9077(4) 0.49135(15) 0.0265(16) Uani d . 1 1 . .
    C C12A 0.5655(18) 0.9652(5) 0.47895(18) 0.0323(19) Uani d . 1 1 . .
    H H12A 0.6040 1.0207 0.4896 0.039 Uiso calc R 1 1 . .
    C C13A 0.7059(17) 0.9425(5) 0.45085(19) 0.042(2) Uani d . 1 1 . .
    H H13A 0.8432 0.9822 0.4426 0.050 Uiso calc R 1 1 . .
    C C14A 0.650(2) 0.8640(6) 0.43483(19) 0.046(2) Uani d . 1 1 . .
    H H14A 0.7484 0.8492 0.4157 0.055 Uiso calc R 1 1 . .
    C C15A 0.4537(19) 0.8077(5) 0.44622(19) 0.039(2) Uani d . 1 1 . .
    H H15A 0.4146 0.7536 0.4348 0.047 Uiso calc R 1 1 . .
    C C16A 0.3062(18) 0.8271(4) 0.47450(17) 0.034(2) Uani d . 1 1 . .
    H H16A 0.1666 0.7874 0.4822 0.041 Uiso calc R 1 1 . .
    O O31A 0.3948(11) 1.0327(2) 0.64734(11) 0.0213(10) Uani d . 1 1 . .
    H H31A 0.2432 1.0585 0.6437 0.032 Uiso calc R 1 1 . .
    O O41A 0.4250(10) 0.9385(3) 0.70761(10) 0.0241(11) Uani d . 1 1 . .
    H H41A 0.5551 0.9456 0.7208 0.036 Uiso calc R 1 1 . .
    O O51A 0.2770(10) 0.7663(3) 0.68599(11) 0.0261(12) Uani d . 1 1 . .
    H H51A 0.2409 0.7220 0.6740 0.039 Uiso calc R 1 1 . .
    C C61A 0.6753(15) 0.6677(4) 0.64172(16) 0.0196(15) Uani d . 1 1 . .
    H H61D 0.5043 0.6362 0.6484 0.023 Uiso calc R 1 1 . .
    H H61E 0.7153 0.6517 0.6190 0.023 Uiso calc R 1 1 . .
    O O61A 0.8991(13) 0.6415(3) 0.66183(13) 0.0420(15) Uani d . 1 1 . .
    H H61A 0.8688 0.5898 0.6693 0.063 Uiso calc R 1 1 . .
    O O1W -0.4231(11) 1.0767(3) 0.76658(13) 0.0445(14) Uani d . 1 1 . .
    H H1WA -0.5761 1.0770 0.7762 0.067 Uiso d R 1 1 . .
    H H1WB -0.4623 1.0412 0.7514 0.067 Uiso d R 1 1 . .
loop_
    _atom_site_aniso_label
    _atom_site_aniso_U_11
    _atom_site_aniso_U_22
    _atom_site_aniso_U_33
    _atom_site_aniso_U_12
    _atom_site_aniso_U_13
    _atom_site_aniso_U_23
    S1 0.0215(10) 0.0253(7) 0.0184(9) 0.0002(8) -0.0020(8) -0.0018(7)
    O1 0.016(3) 0.018(2) 0.022(3) 0.0012(18) -0.004(2) 0.0002(19)
    C2 0.016(4) 0.020(3) 0.015(4) 0.003(3) -0.001(3) 0.002(3)
    C3 0.029(4) 0.015(3) 0.014(3) 0.003(3) -0.005(3) -0.004(2)
    C4 0.012(4) 0.024(3) 0.009(4) 0.004(3) 0.003(3) 0.006(2)
    C5 0.020(4) 0.025(3) 0.017(4) -0.003(3) 0.003(3) -0.003(3)
    C6 0.019(4) 0.017(3) 0.017(4) -0.002(3) -0.001(3) -0.003(3)
    C7 0.038(5) 0.035(4) 0.017(4) 0.004(4) 0.000(4) 0.000(3)
    C8 0.033(5) 0.039(4) 0.028(5) 0.007(4) 0.003(4) 0.003(3)
    C11 0.041(5) 0.024(3) 0.025(5) -0.010(3) 0.002(4) 0.007(3)
    C12 0.044(6) 0.038(4) 0.024(4) 0.011(4) 0.011(4) 0.002(3)
    C13 0.051(6) 0.040(4) 0.030(5) -0.010(4) 0.004(5) 0.008(4)
    C14 0.063(7) 0.028(4) 0.041(5) 0.004(4) -0.013(5) 0.007(3)
    C15 0.066(7) 0.033(4) 0.053(6) 0.011(5) -0.001(6) -0.004(4)
    C16 0.062(6) 0.034(4) 0.029(5) -0.005(4) -0.013(5) -0.004(3)
    O31 0.055(4) 0.021(2) 0.029(3) 0.020(2) -0.018(3) 0.001(2)
    O41 0.021(3) 0.029(2) 0.021(3) 0.000(2) -0.005(2) 0.0035(19)
    O51 0.034(3) 0.013(2) 0.024(3) 0.0057(19) 0.002(3) 0.0008(19)
    C61 0.019(4) 0.024(3) 0.033(4) -0.009(3) 0.002(4) 0.001(3)
    O61 0.023(3) 0.028(2) 0.032(3) 0.001(2) 0.002(2) 0.0133(19)
    S1A 0.0180(9) 0.0286(8) 0.0154(9) 0.0032(7) -0.0022(7) -0.0005(7)
    O1A 0.020(3) 0.0161(19) 0.020(3) 0.0050(19) -0.006(2) 0.0004(17)
    C2A 0.017(4) 0.021(3) 0.014(4) 0.002(3) -0.003(3) 0.004(2)
    C3A 0.015(4) 0.015(3) 0.019(3) -0.003(3) 0.000(3) -0.002(3)
    C4A 0.020(4) 0.021(3) 0.008(3) -0.005(3) -0.007(3) -0.002(3)
    C5A 0.014(4) 0.019(3) 0.018(4) -0.002(3) -0.002(3) 0.002(3)
    C6A 0.015(4) 0.018(3) 0.019(4) 0.003(3) -0.003(3) 0.002(3)
    C7A 0.029(4) 0.033(3) 0.012(4) 0.004(3) 0.003(4) 0.007(3)
    C8A 0.043(5) 0.031(3) 0.016(4) 0.014(4) -0.003(3) -0.003(3)
    C11A 0.026(4) 0.035(4) 0.018(4) 0.007(4) -0.006(3) 0.001(3)
    C12A 0.034(5) 0.035(4) 0.028(4) 0.002(4) -0.004(4) 0.002(3)
    C13A 0.025(5) 0.067(5) 0.032(5) -0.001(4) 0.004(4) 0.016(4)
    C14A 0.042(6) 0.074(5) 0.022(5) 0.023(5) 0.000(4) 0.000(4)
    C15A 0.044(6) 0.042(4) 0.032(5) 0.013(4) 0.005(5) -0.011(4)
    C16A 0.051(6) 0.031(4) 0.022(4) 0.007(4) 0.002(4) 0.005(3)
    O31A 0.022(3) 0.0197(19) 0.023(3) -0.002(2) -0.008(3) 0.002(2)
    O41A 0.032(3) 0.027(2) 0.014(2) -0.005(2) -0.003(2) -0.0025(19)
    O51A 0.029(3) 0.028(2) 0.021(3) -0.012(2) 0.003(2) -0.001(2)
    C61A 0.020(4) 0.021(3) 0.018(4) 0.001(3) 0.003(3) 0.000(3)
    O61A 0.050(4) 0.019(2) 0.057(4) 0.005(3) -0.021(3) 0.007(2)
    O1W 0.026(3) 0.049(3) 0.058(4) -0.015(3) 0.005(3) -0.002(3)
_geom_special_details
;
All e.s.d.'s (except the e.s.d. in the dihedral angle between two l.s. planes)
are estimated using the full covariance matrix. The cell e.s.d.'s are taken
into account individually in the estimation of e.s.d.'s in distances, angles
and torsion angles; correlations between e.s.d.'s in cell parameters are only
used when they are defined by crystal symmetry. An approximate (isotropic)
treatment of cell e.s.d.'s is used for estimating e.s.d.'s involving l.s.
planes.
;
loop_
    _geom_bond_atom_site_label_1
    _geom_bond_atom_site_label_2
    _geom_bond_site_symmetry_2
    _geom_bond_distance
    _geom_bond_publ_flag
    S1 C2 . 1.804(7) ?
    S1 C7 . 1.812(7) ?
    O1 C2 . 1.420(7) ?
    O1 C6 . 1.422(7) ?
    C2 C3 . 1.522(8) ?
    C2 H2 . 1.0000 ?
    C3 O31 . 1.432(7) ?
    C3 C4 . 1.516(9) ?
    C3 H3 . 1.0000 ?
    C4 O41 . 1.420(7) ?
    C4 C5 . 1.537(8) ?
    C4 H4 . 1.0000 ?
    C5 O51 . 1.423(8) ?
    C5 C6 . 1.519(9) ?
    C5 H5 . 1.0000 ?
    C6 C61 . 1.521(8) ?
    C6 H6 . 1.0000 ?
    C7 C8 . 1.535(9) ?
    C7 H7A . 0.9900 ?
    C7 H7B . 0.9900 ?
    C8 C11 . 1.515(10) ?
    C8 H8A . 0.9900 ?
    C8 H8B . 0.9900 ?
    C11 C12 . 1.385(10) ?
    C11 C16 . 1.416(10) ?
    C12 C13 . 1.376(11) ?
    C12 H12 . 0.9500 ?
    C13 C14 . 1.383(10) ?
    C13 H13 . 0.9500 ?
    C14 C15 . 1.386(11) ?
    C14 H14 . 0.9500 ?
    C15 C16 . 1.371(12) ?
    C15 H15 . 0.9500 ?
    C16 H16 . 0.9500 ?
    O31 H31 . 0.8395 ?
    O41 H41 . 0.8400 ?
    O51 H51 . 0.8400 ?
    C61 O61 . 1.431(8) ?
    C61 H61B . 0.9900 ?
    C61 H61C . 0.9900 ?
    O61 H61 . 0.8400 ?
    S1A C2A . 1.799(7) ?
    S1A C7A . 1.813(7) ?
    O1A C2A . 1.437(6) ?
    O1A C6A . 1.443(8) ?
    C2A C3A . 1.526(8) ?
    C2A H2A . 1.0000 ?
    C3A O31A . 1.421(6) ?
    C3A C4A . 1.523(8) ?
    C3A H3A . 1.0000 ?
    C4A O41A . 1.437(7) ?
    C4A C5A . 1.517(8) ?
    C4A H4A . 1.0000 ?
    C5A O51A . 1.419(8) ?
    C5A C6A . 1.519(9) ?
    C5A H5A . 1.0000 ?
    C6A C61A . 1.527(7) ?
    C6A H6A . 1.0000 ?
    C7A C8A . 1.525(9) ?
    C7A H7A1 . 0.9900 ?
    C7A H7A2 . 0.9900 ?
    C8A C11A . 1.512(9) ?
    C8A H8A1 . 0.9900 ?
    C8A H8A2 . 0.9900 ?
    C11A C12A . 1.368(11) ?
    C11A C16A . 1.419(9) ?
    C12A C13A . 1.388(10) ?
    C12A H12A . 0.9500 ?
    C13A C14A . 1.366(11) ?
    C13A H13A . 0.9500 ?
    C14A C15A . 1.348(12) ?
    C14A H14A . 0.9500 ?
    C15A C16A . 1.400(10) ?
    C15A H15A . 0.9500 ?
    C16A H16A . 0.9500 ?
    O31A H31A . 0.8400 ?
    O41A H41A . 0.8400 ?
    O51A H51A . 0.8400 ?
    C61A O61A . 1.420(8) ?
    C61A H61D . 0.9900 ?
    C61A H61E . 0.9900 ?
    O61A H61A . 0.8400 ?
    O1W H1WA . 0.8394 ?
    O1W H1WB . 0.8399 ?
loop_
    _geom_angle_atom_site_label_1
    _geom_angle_atom_site_label_2
    _geom_angle_atom_site_label_3
    _geom_angle_site_symmetry_1
    _geom_angle_site_symmetry_3
    _geom_angle
    _geom_angle_publ_flag
    C2 S1 C7 . . 101.4(4) ?
    C2 O1 C6 . . 111.8(5) ?
    O1 C2 C3 . . 109.5(5) ?
    O1 C2 S1 . . 108.7(4) ?
    C3 C2 S1 . . 112.5(4) ?
    O1 C2 H2 . . 108.7 ?
    C3 C2 H2 . . 108.7 ?
    S1 C2 H2 . . 108.7 ?
    O31 C3 C4 . . 110.2(5) ?
    O31 C3 C2 . . 110.9(5) ?
    C4 C3 C2 . . 110.2(5) ?
    O31 C3 H3 . . 108.5 ?
    C4 C3 H3 . . 108.5 ?
    C2 C3 H3 . . 108.5 ?
    O41 C4 C3 . . 112.7(5) ?
    O41 C4 C5 . . 112.2(5) ?
    C3 C4 C5 . . 111.2(5) ?
    O41 C4 H4 . . 106.8 ?
    C3 C4 H4 . . 106.8 ?
    C5 C4 H4 . . 106.8 ?
    O51 C5 C6 . . 110.9(6) ?
    O51 C5 C4 . . 108.8(5) ?
    C6 C5 C4 . . 108.6(5) ?
    O51 C5 H5 . . 109.5 ?
    C6 C5 H5 . . 109.5 ?
    C4 C5 H5 . . 109.5 ?
    O1 C6 C5 . . 111.3(5) ?
    O1 C6 C61 . . 107.4(5) ?
    C5 C6 C61 . . 113.2(5) ?
    O1 C6 H6 . . 108.3 ?
    C5 C6 H6 . . 108.3 ?
    C61 C6 H6 . . 108.3 ?
    C8 C7 S1 . . 115.4(5) ?
    C8 C7 H7A . . 108.4 ?
    S1 C7 H7A . . 108.4 ?
    C8 C7 H7B . . 108.4 ?
    S1 C7 H7B . . 108.4 ?
    H7A C7 H7B . . 107.5 ?
    C11 C8 C7 . . 113.6(7) ?
    C11 C8 H8A . . 108.8 ?
    C7 C8 H8A . . 108.8 ?
    C11 C8 H8B . . 108.8 ?
    C7 C8 H8B . . 108.8 ?
    H8A C8 H8B . . 107.7 ?
    C12 C11 C16 . . 117.5(7) ?
    C12 C11 C8 . . 122.0(6) ?
    C16 C11 C8 . . 120.5(7) ?
    C13 C12 C11 . . 121.8(7) ?
    C13 C12 H12 . . 119.1 ?
    C11 C12 H12 . . 119.1 ?
    C12 C13 C14 . . 120.7(8) ?
    C12 C13 H13 . . 119.7 ?
    C14 C13 H13 . . 119.7 ?
    C13 C14 C15 . . 118.2(8) ?
    C13 C14 H14 . . 120.9 ?
    C15 C14 H14 . . 120.9 ?
    C16 C15 C14 . . 121.9(8) ?
    C16 C15 H15 . . 119.0 ?
    C14 C15 H15 . . 119.0 ?
    C15 C16 C11 . . 119.9(7) ?
    C15 C16 H16 . . 120.0 ?
    C11 C16 H16 . . 120.0 ?
    C3 O31 H31 . . 125.0 ?
    C4 O41 H41 . . 109.5 ?
    C5 O51 H51 . . 109.5 ?
    O61 C61 C6 . . 109.3(5) ?
    O61 C61 H61B . . 109.8 ?
    C6 C61 H61B . . 109.8 ?
    O61 C61 H61C . . 109.8 ?
    C6 C61 H61C . . 109.8 ?
    H61B C61 H61C . . 108.3 ?
    C61 O61 H61 . . 109.5 ?
    C2A S1A C7A . . 100.7(3) ?
    C2A O1A C6A . . 109.8(4) ?
    O1A C2A C3A . . 112.7(5) ?
    O1A C2A S1A . . 108.3(4) ?
    C3A C2A S1A . . 109.7(4) ?
    O1A C2A H2A . . 108.7 ?
    C3A C2A H2A . . 108.7 ?
    S1A C2A H2A . . 108.7 ?
    O31A C3A C4A . . 108.5(5) ?
    O31A C3A C2A . . 108.5(5) ?
    C4A C3A C2A . . 110.4(5) ?
    O31A C3A H3A . . 109.8 ?
    C4A C3A H3A . . 109.8 ?
    C2A C3A H3A . . 109.8 ?
    O41A C4A C5A . . 111.6(5) ?
    O41A C4A C3A . . 107.7(5) ?
    C5A C4A C3A . . 111.3(5) ?
    O41A C4A H4A . . 108.7 ?
    C5A C4A H4A . . 108.7 ?
    C3A C4A H4A . . 108.7 ?
    O51A C5A C4A . . 109.7(5) ?
    O51A C5A C6A . . 111.9(5) ?
    C4A C5A C6A . . 108.0(5) ?
    O51A C5A H5A . . 109.1 ?
    C4A C5A H5A . . 109.1 ?
    C6A C5A H5A . . 109.1 ?
    O1A C6A C5A . . 109.1(5) ?
    O1A C6A C61A . . 106.9(5) ?
    C5A C6A C61A . . 114.7(5) ?
    O1A C6A H6A . . 108.6 ?
    C5A C6A H6A . . 108.6 ?
    C61A C6A H6A . . 108.6 ?
    C8A C7A S1A . . 110.0(5) ?
    C8A C7A H7A1 . . 109.7 ?
    S1A C7A H7A1 . . 109.7 ?
    C8A C7A H7A2 . . 109.7 ?
    S1A C7A H7A2 . . 109.7 ?
    H7A1 C7A H7A2 . . 108.2 ?
    C11A C8A C7A . . 111.1(6) ?
    C11A C8A H8A1 . . 109.4 ?
    C7A C8A H8A1 . . 109.4 ?
    C11A C8A H8A2 . . 109.4 ?
    C7A C8A H8A2 . . 109.4 ?
    H8A1 C8A H8A2 . . 108.0 ?
    C12A C11A C16A . . 119.6(7) ?
    C12A C11A C8A . . 122.0(6) ?
    C16A C11A C8A . . 118.4(7) ?
    C11A C12A C13A . . 119.9(7) ?
    C11A C12A H12A . . 120.1 ?
    C13A C12A H12A . . 120.1 ?
    C14A C13A C12A . . 121.1(8) ?
    C14A C13A H13A . . 119.5 ?
    C12A C13A H13A . . 119.5 ?
    C15A C14A C13A . . 119.8(8) ?
    C15A C14A H14A . . 120.1 ?
    C13A C14A H14A . . 120.1 ?
    C14A C15A C16A . . 121.6(7) ?
    C14A C15A H15A . . 119.2 ?
    C16A C15A H15A . . 119.2 ?
    C15A C16A C11A . . 118.0(8) ?
    C15A C16A H16A . . 121.0 ?
    C11A C16A H16A . . 121.0 ?
    C3A O31A H31A . . 109.5 ?
    C4A O41A H41A . . 109.5 ?
    C5A O51A H51A . . 109.5 ?
    O61A C61A C6A . . 108.1(5) ?
    O61A C61A H61D . . 110.1 ?
    C6A C61A H61D . . 110.1 ?
    O61A C61A H61E . . 110.1 ?
    C6A C61A H61E . . 110.1 ?
    H61D C61A H61E . . 108.4 ?
    C61A O61A H61A . . 109.5 ?
    H1WA O1W H1WB . . 99.1 ?
loop_
    _geom_torsion_atom_site_label_1
    _geom_torsion_atom_site_label_2
    _geom_torsion_atom_site_label_3
    _geom_torsion_atom_site_label_4
    _geom_torsion_site_symmetry_1
    _geom_torsion_site_symmetry_2
    _geom_torsion_site_symmetry_3
    _geom_torsion_site_symmetry_4
    _geom_torsion
    _geom_torsion_publ_flag
    C6 O1 C2 C3 . . . . -63.2(7) ?
    C6 O1 C2 S1 . . . . 173.6(4) ?
    C7 S1 C2 O1 . . . . -109.5(4) ?
    C7 S1 C2 C3 . . . . 129.0(5) ?
    O1 C2 C3 O31 . . . . 179.5(5) ?
    S1 C2 C3 O31 . . . . -59.5(6) ?
    O1 C2 C3 C4 . . . . 57.2(7) ?
    S1 C2 C3 C4 . . . . 178.2(4) ?
    O31 C3 C4 O41 . . . . 57.8(7) ?
    C2 C3 C4 O41 . . . . -179.5(5) ?
    O31 C3 C4 C5 . . . . -175.2(5) ?
    C2 C3 C4 C5 . . . . -52.5(7) ?
    O41 C4 C5 O51 . . . . 57.6(7) ?
    C3 C4 C5 O51 . . . . -69.6(6) ?
    O41 C4 C5 C6 . . . . 178.4(6) ?
    C3 C4 C5 C6 . . . . 51.3(7) ?
    C2 O1 C6 C5 . . . . 63.8(7) ?
    C2 O1 C6 C61 . . . . -171.8(5) ?
    O51 C5 C6 O1 . . . . 63.5(6) ?
    C4 C5 C6 O1 . . . . -56.0(7) ?
    O51 C5 C6 C61 . . . . -57.5(7) ?
    C4 C5 C6 C61 . . . . -177.1(5) ?
    C2 S1 C7 C8 . . . . 61.9(6) ?
    S1 C7 C8 C11 . . . . 71.3(7) ?
    C7 C8 C11 C12 . . . . 77.3(9) ?
    C7 C8 C11 C16 . . . . -102.6(8) ?
    C16 C11 C12 C13 . . . . -1.1(12) ?
    C8 C11 C12 C13 . . . . 179.0(8) ?
    C11 C12 C13 C14 . . . . -0.1(13) ?
    C12 C13 C14 C15 . . . . 0.0(13) ?
    C13 C14 C15 C16 . . . . 1.4(14) ?
    C14 C15 C16 C11 . . . . -2.7(14) ?
    C12 C11 C16 C15 . . . . 2.5(12) ?
    C8 C11 C16 C15 . . . . -177.7(8) ?
    O1 C6 C61 O61 . . . . 65.0(7) ?
    C5 C6 C61 O61 . . . . -171.8(6) ?
    C6A O1A C2A C3A . . . . -59.8(7) ?
    C6A O1A C2A S1A . . . . 178.7(4) ?
    C7A S1A C2A O1A . . . . -76.8(5) ?
    C7A S1A C2A C3A . . . . 159.8(4) ?
    O1A C2A C3A O31A . . . . 169.9(5) ?
    S1A C2A C3A O31A . . . . -69.4(6) ?
    O1A C2A C3A C4A . . . . 51.1(7) ?
    S1A C2A C3A C4A . . . . 171.8(4) ?
    O31A C3A C4A O41A . . . . 69.2(6) ?
    C2A C3A C4A O41A . . . . -171.9(5) ?
    O31A C3A C4A C5A . . . . -168.2(5) ?
    C2A C3A C4A C5A . . . . -49.3(7) ?
    O41A C4A C5A O51A . . . . 53.7(7) ?
    C3A C4A C5A O51A . . . . -66.6(7) ?
    O41A C4A C5A C6A . . . . 175.9(5) ?
    C3A C4A C5A C6A . . . . 55.6(7) ?
    C2A O1A C6A C5A . . . . 66.0(6) ?
    C2A O1A C6A C61A . . . . -169.4(5) ?
    O51A C5A C6A O1A . . . . 57.2(6) ?
    C4A C5A C6A O1A . . . . -63.6(6) ?
    O51A C5A C6A C61A . . . . -62.7(7) ?
    C4A C5A C6A C61A . . . . 176.5(6) ?
    C2A S1A C7A C8A . . . . -174.0(5) ?
    S1A C7A C8A C11A . . . . -178.9(5) ?
    C7A C8A C11A C12A . . . . -86.0(8) ?
    C7A C8A C11A C16A . . . . 96.4(8) ?
    C16A C11A C12A C13A . . . . -3.0(11) ?
    C8A C11A C12A C13A . . . . 179.5(7) ?
    C11A C12A C13A C14A . . . . 1.4(12) ?
    C12A C13A C14A C15A . . . . 0.5(12) ?
    C13A C14A C15A C16A . . . . -0.7(13) ?
    C14A C15A C16A C11A . . . . -0.9(12) ?
    C12A C11A C16A C15A . . . . 2.7(11) ?
    C8A C11A C16A C15A . . . . -179.6(7) ?
    O1A C6A C61A O61A . . . . 172.2(5) ?
    C5A C6A C61A O61A . . . . -66.6(7) ?
loop_
    _geom_hbond_atom_site_label_D
    _geom_hbond_atom_site_label_H
    _geom_hbond_atom_site_label_A
    _geom_hbond_site_symmetry_A
    _geom_hbond_distance_DH
    _geom_hbond_distance_HA
    _geom_hbond_distance_DA
    _geom_hbond_angle_DHA
    O31 H31 O1W . 0.84 1.92 2.759(7) 179.3
    O41 H41 O41A . 0.84 1.95 2.779(7) 168.6
    O51 H51 O1W 3_546 0.84 1.98 2.773(6) 156.4
    O61 H61 O31A 3_646 0.84 1.86 2.697(7) 172.1
    O31A H31A O61 3_556 0.84 1.92 2.650(7) 145.1
    O41A H41A O41 1_655 0.84 2.05 2.788(7) 146.9
    O51A H51A O61A 1_455 0.84 2.10 2.785(7) 138.4
    O61A H61A O31 3_646 0.84 2.02 2.744(6) 144.5
    O1W H1WA O31 1_455 0.84 2.23 2.989(8) 150.4
    O1W H1WB O41A 1_455 0.84 2.43 3.270(6) 179.9
data_global
_journal_date_recd_electronic     2011-07-25
_journal_date_accepted     2011-08-05
_journal_name_full     'Acta Crystallographica, Section E'
_journal_year     2011
_journal_volume     67
_journal_issue      9
_journal_page_first     o2308
_journal_page_last     o2309
_journal_paper_category     QO
_journal_coeditor_code     OM2454
_publ_contact_author_name     'Iv\'an Brito'
_publ_contact_author_address
;
Departamento de Qu\'imica
Facultad de Ciencias B\'asicas
Universidad de Antofagasta
Casilla 170
Antofagasta - Chile
;
_publ_contact_author_email     'ivanbritob@yahoo.com'
_publ_contact_author_fax     '56-55-637457'
_publ_contact_author_phone     '56-55-637814'
_publ_section_title
;
2-Phenylethyl 1-thio-\b-<i>D</i>-galactopyranoside hemihydrate
;
loop_
    _publ_author_name
    _publ_author_footnote
    _publ_author_address
    'Brito, Iv\'an' .
;
Departamento de Qu\'imica
Facultad de Ciencias B\'asicas
Universidad de Antofagasta
Casilla 170
Antofagasta
Chile
;
    'Szil\'agyi, L\'aszl\'o' .
;
Department of Organic Chemistry, University of Debrecen, H-4010 Debrecen Pf 20.
Hungary
;
    'Kumar, Ambati Ashok' .
;
Department of Organic Chemistry, University of Debrecen, H-4010 Debrecen Pf 20.
Hungary
;
    'Albanez, Joselyn' .
;
Departamento de Qu\'imica
Facultad de Ciencias B\'asicas
Universidad de Antofagasta
Casilla 170
Antofagasta
Chile
;
    'Bolte, Michael' .
;
Institut f\"ur Anorganische Chemie der Goethe--Universit\"at Frankfurt,
Max-von-Laue-Strasse 7, D-60438 Frankfurt am Main, Germany
;
