# Supplementary material for: 2-Phenyl­ethyl 1-thio-β-d-galactopyran­oside hemihydrate
Source: Acta Crystallogr Sect E Struct Rep Online. 2011 Aug 11;67(Pt 9):o2308–9. doi: 10.1107/S1600536811031667 (PMC3200876; doi:10.1107/S1600536811031667)
Supplement: Supplementary file 2 [file e-67-o2308-Isup2.hkl]

# 
# h,k,l, Fc-squared, Fo-squared, sigma(Fo-squared) and status flag 
# 
data_I
_shelx_title ' ib6 in P 21 21 21' 
_shelx_refln_list_code          4 
_shelx_F_calc_maximum      199.01 
_exptl_crystal_F_000      1320.00 
_reflns_d_resolution_high  0.8402 
 
loop_ 
 _symmetry_equiv_pos_as_xyz 
 'x, y, z' 
 '-x+1/2, -y, z+1/2' 
 '-x, y+1/2, -z+1/2' 
 'x+1/2, -y+1/2, -z' 
 
_cell_length_a     4.8358 
_cell_length_b    14.8218 
_cell_length_c    41.3899 
_cell_angle_alpha  90.000 
_cell_angle_beta   90.000 
_cell_angle_gamma  90.000 
 
_shelx_F_squared_multiplier     1.000 
 
loop_ 
 _refln_index_h 
 _refln_index_k 
 _refln_index_l 
 _refln_F_squared_calc 
 _refln_F_squared_meas 
 _refln_F_squared_sigma 
 _refln_observed_status 
   4   0   0     3873.39     3761.27    368.51 o 
   2   1   0       76.20     -165.09    381.30 o 
   3   1   0      478.45      480.76    353.85 o 
   4   1   0      717.20     1558.94    334.73 o 
   5   1   0     1442.31     1334.73    236.26 o 
   0   2   0     2113.16     2493.35    369.69 o 
   1   2   0     6765.80     7154.22    336.27 o 
   2   2   0     1309.15     1403.46    397.48 o 
   3   2   0        4.24     -177.68    359.11 o 
   4   2   0     2574.12     2508.13    273.91 o 
   5   2   0     1173.34     1063.53    193.13 o 
   1   3   0     2915.42     2869.88    236.11 o 
   2   3   0      105.85      191.26    269.62 o 
   3   3   0      521.39      554.54    344.19 o 
   4   3   0     3631.97     3439.27    280.33 o 
   5   3   0        5.47      -15.73    220.71 o 
   0   4   0     3945.22     3671.32    788.52 o 
   1   4   0       71.80       -4.06    230.27 o 
   2   4   0      996.19     1164.40    193.74 o 
   3   4   0        5.79     -151.72    202.17 o 
   4   4   0     2978.87     2910.27    246.83 o 
   5   4   0      528.09      381.90    177.57 o 
   1   5   0       32.56     -257.73    257.73 o 
   2   5   0        0.45       78.08    206.47 o 
   3   5   0      118.65      348.41    240.46 o 
   4   5   0       60.89      144.34    186.08 o 
   5   5   0     1439.85     1173.21    332.13 o 
   0   6   0    37816.22    38783.58   1787.62 o 
   1   6   0     2048.18     2122.91    170.32 o 
   2   6   0     1228.91     1279.10    187.20 o 
   3   6   0      959.48     1277.68    206.00 o 
   4   6   0      613.02      594.99    197.25 o 
   5   6   0        1.27       -1.80    159.14 o 
   1   7   0     6989.07     7185.76    242.91 o 
   2   7   0       96.26      104.25    161.16 o 
   3   7   0      475.21      424.94    151.27 o 
   4   7   0       41.34      164.61    170.74 o 
   5   7   0      411.82      375.31    230.89 o 
   0   8   0     2920.43     2628.88    438.62 o 
   1   8   0     2399.29     2483.61    160.12 o 
   2   8   0      419.95      394.02    185.88 o 
   3   8   0      133.27      221.57    165.76 o 
   4   8   0      324.20      338.84    230.59 o 
   5   8   0      442.12      647.25    195.67 o 
   1   9   0     1575.40     1640.50    188.94 o 
   2   9   0      729.86      700.54    151.30 o 
   3   9   0     1500.01     1442.62    156.49 o 
   4   9   0     1151.76     1167.72    182.33 o 
   0  10   0      369.10      433.22    217.37 o 
   1  10   0        0.80       -9.05    137.33 o 
   2  10   0      978.33      993.60    131.19 o 
   3  10   0      231.99      277.98    159.82 o 
   4  10   0        1.66      142.93    158.12 o 
   1  11   0      705.77      726.59    159.72 o 
   2  11   0      235.41      186.22    149.07 o 
   3  11   0      362.66      310.26    162.87 o 
   4  11   0      187.44      223.25    186.51 o 
   0  12   0     1788.56     1969.67    213.06 o 
   1  12   0       13.36      216.32    143.99 o 
   2  12   0      183.36      244.28    161.90 o 
   3  12   0      107.75      189.03    169.94 o 
   4  12   0       84.27      102.88    165.68 o 
   1  13   0     1393.73     1428.48    153.93 o 
   2  13   0        3.19      -25.22    130.48 o 
   3  13   0       11.48      179.11    165.44 o 
   0  14   0     2073.51     2199.99    197.61 o 
   1  14   0       74.11      190.41    139.32 o 
   2  14   0       15.37      -45.08    126.55 o 
   3  14   0        3.91       80.74    196.03 o 
   1  15   0      386.66      417.90    135.70 o 
   2  15   0        5.26       21.19    130.04 o 
   3  15   0      299.76      429.05    205.75 o 
   0  16   0        0.91      -86.65    174.49 o 
   1  16   0        9.08      234.67    139.31 o 
   2  16   0      177.75        7.91    153.87 o 
   1  17   0        5.24       70.16    154.07 o 
   4   0   1     2057.45     2020.56    200.23 o 
   5   0   1      380.78      379.01    179.35 o 
  -5   1   1      125.97      331.59    218.94 o 
  -4   1   1      558.21      415.84    249.84 o 
  -3   1   1      568.93      553.32    245.49 o 
  -2   1   1     2073.96     2420.46    328.52 o 
  -1   1   1    24677.27    21714.53    823.18 o 
   1   1   1    24937.43    26839.25    593.56 o 
   2   1   1     2057.50     2111.76    445.93 o 
   3   1   1      599.50      657.49    369.57 o 
   4   1   1      560.99      654.60    321.54 o 
   5   1   1      130.21      176.61    175.42 o 
  -5   2   1      269.03      280.57    178.68 o 
  -4   2   1       47.76       -0.96    230.72 o 
  -3   2   1      557.79      801.19    246.90 o 
  -2   2   1      651.76      261.37    389.39 o 
  -1   2   1      719.91      277.99    281.47 o 
   0   2   1    19941.82    18644.56    540.30 o 
   1   2   1      722.57      234.53    569.50 o 
   2   2   1      626.25      442.69    385.86 o 
   3   2   1      577.45      703.85    261.42 o 
   4   2   1       48.04     -224.71    309.55 o 
   5   2   1      268.83      156.21    224.70 o 
  -5   3   1     2107.69     1864.55    348.89 o 
  -4   3   1      138.52      -75.49    329.63 o 
  -3   3   1     3490.96     3246.22    397.74 o 
  -2   3   1      952.93      830.27    193.98 o 
  -1   3   1     4633.36     4168.27    293.02 o 
   0   3   1    15135.93    12522.55   1219.53 o 
   1   3   1     4569.77     4345.83    244.41 o 
   2   3   1      962.33      909.31    280.97 o 
   3   3   1     3478.19     3598.40    319.41 o 
   4   3   1      135.68       86.67    221.27 o 
   5   3   1     2105.79     1982.82    261.32 o 
  -5   4   1      340.54      220.53    227.19 o 
  -4   4   1     1125.22      755.81    245.34 o 
  -3   4   1     2907.75     2776.64    279.19 o 
  -2   4   1      203.06      374.95    185.59 o 
  -1   4   1     2513.02     2514.31    225.53 o 
   0   4   1     4899.65     4787.29    284.06 o 
   1   4   1     2485.66     2377.60    224.09 o 
   2   4   1      192.74       72.88    166.89 o 
   3   4   1     2863.05     2855.65    309.91 o 
   4   4   1     1122.40     1076.87    197.14 o 
   5   4   1      333.28      287.39    222.67 o 
  -5   5   1      186.36       90.91    220.29 o 
  -4   5   1      616.62      663.94    228.77 o 
  -3   5   1       95.91       97.85    239.73 o 
  -2   5   1      712.94      602.18    168.34 o 
  -1   5   1    14217.01    14307.07    288.72 o 
   0   5   1      758.68      687.74    237.93 o 
   1   5   1    14153.16    14469.38    592.63 o 
   2   5   1      723.72      817.21    213.78 o 
   3   5   1       94.84      172.73    171.24 o 
   4   5   1      611.05      499.24    189.97 o 
   5   5   1      182.22       43.07    187.69 o 
  -5   6   1      444.15      479.62    197.51 o 
  -4   6   1      223.79      152.51    179.09 o 
  -3   6   1       27.64       35.90    194.83 o 
  -2   6   1     1349.65     1502.15    156.83 o 
  -1   6   1     2150.46     2184.01    218.44 o 
   0   6   1     1783.78     1791.78    512.10 o 
   1   6   1     2171.83     2308.57    299.54 o 
   2   6   1     1295.31     1396.72    186.94 o 
   3   6   1       26.12       85.35    192.83 o 
   4   6   1      219.39      299.57    215.89 o 
   5   6   1      448.72      141.47    190.61 o 
  -5   7   1        7.06      192.17    189.91 o 
  -4   7   1      457.54      574.81    222.82 o 
  -3   7   1      287.67      278.72    146.76 o 
  -2   7   1      250.12      287.17    146.45 o 
  -1   7   1     3986.44     4328.98    199.65 o 
   0   7   1      244.98      362.29    155.78 o 
   1   7   1     4056.20     4210.16    214.02 o 
   2   7   1      253.64      472.43    176.88 o 
   3   7   1      289.43      334.44    162.78 o 
   4   7   1      467.75      572.56    219.82 o 
   5   7   1        7.33       23.41    192.03 o 
  -5   8   1      536.77      484.10    250.56 o 
  -4   8   1      277.50      349.47    217.97 o 
  -3   8   1     1035.40      917.90    149.32 o 
  -2   8   1      806.45      889.90    171.91 o 
  -1   8   1     9914.02     9869.47    297.11 o 
   0   8   1    11304.12    11522.75    577.45 o 
   1   8   1     9894.12     9858.70    221.01 o 
   2   8   1      820.25      864.40    161.87 o 
   3   8   1     1041.70     1087.90    210.85 o 
   4   8   1      277.89      240.43    177.29 o 
   5   8   1      530.59      484.55    242.88 o 
  -4   9   1       63.43      109.55    137.70 o 
  -3   9   1     1720.83     1657.65    155.68 o 
  -2   9   1      251.20      320.52    127.45 o 
  -1   9   1     1048.53     1138.44    155.28 o 
   0   9   1      743.95      657.04    165.48 o 
   1   9   1     1050.12      929.48    179.95 o 
   2   9   1      238.52      330.01    139.10 o 
   3   9   1     1710.86     1509.76    190.17 o 
   4   9   1       59.87      -60.89    189.49 o 
  -4  10   1      917.76      980.12    161.09 o 
  -3  10   1     1011.80      980.94    189.20 o 
  -2  10   1      301.12      406.88    167.87 o 
  -1  10   1      450.89      580.11    146.54 o 
   0  10   1      918.53      745.21    146.80 o 
   1  10   1      454.55      585.90    187.66 o 
   2  10   1      298.42      304.46    132.01 o 
   3  10   1      997.65     1082.34    149.07 o 
   4  10   1      913.67      947.91    169.28 o 
  -4  11   1       70.33      282.48    133.00 o 
  -3  11   1     1103.68     1205.98    152.03 o 
  -2  11   1     1610.53     1474.74    148.12 o 
  -1  11   1     1677.48     1615.14    140.79 o 
   0  11   1      292.32      201.32    177.36 o 
   1  11   1     1674.51     1486.00    160.98 o 
   2  11   1     1606.90     1660.87    151.84 o 
   3  11   1     1100.23     1150.75    207.32 o 
   4  11   1       75.09      317.70    188.01 o 
  -4  12   1      200.48      124.14    140.22 o 
  -3  12   1      253.44      540.06    201.23 o 
  -2  12   1     1185.13     1101.58    148.14 o 
  -1  12   1       19.01     -152.49    154.69 o 
   0  12   1     1209.23     1256.80    135.62 o 
   1  12   1       17.50      117.90    173.40 o 
   2  12   1     1163.20     1107.69    140.48 o 
   3  12   1      259.37      296.87    225.76 o 
   4  12   1      202.46      218.92    168.08 o 
  -3  13   1      312.71      472.00    191.85 o 
  -2  13   1      306.48      336.41    114.22 o 
  -1  13   1      842.31      890.81    128.24 o 
   0  13   1      120.14      344.53    152.53 o 
   1  13   1      832.79      869.52    150.43 o 
   2  13   1      308.41      202.41    129.09 o 
   3  13   1      324.74      437.92    149.91 o 
  -3  14   1      131.61      135.69    195.14 o 
  -2  14   1      582.75      622.45    127.99 o 
  -1  14   1      305.95      235.32    127.42 o 
   0  14   1        5.03      -85.45    130.85 o 
   1  14   1      314.56      388.63    118.58 o 
   2  14   1      596.02      456.62    133.99 o 
   3  14   1      132.77      209.87    169.38 o 
  -3  15   1      147.50       92.94    151.74 o 
  -2  15   1      116.37      277.01    144.72 o 
  -1  15   1       49.07      165.14    141.79 o 
   0  15   1        0.93      186.62    152.14 o 
   1  15   1       48.85       79.22    140.09 o 
   2  15   1      121.26      280.02    146.61 o 
   3  15   1      148.69      346.08    154.82 o 
  -2  16   1        7.61       91.80    130.17 o 
  -1  16   1        3.48       83.52    136.18 o 
   0  16   1      237.52      206.62    142.07 o 
   1  16   1        2.81       71.18    135.77 o 
   2  16   1        7.12      -67.81    137.28 o 
  -1  17   1      397.30      306.93    132.76 o 
   0  17   1       12.80       28.40    124.51 o 
   1  17   1      389.67      333.39    136.00 o 
   3   0   2     1140.90     1211.21    350.46 o 
   4   0   2       56.54      152.80    186.03 o 
   5   0   2       19.26       56.69    149.68 o 
  -5   1   2       38.55      154.46    159.60 o 
  -4   1   2       15.23      552.92    317.24 o 
  -3   1   2      623.81      710.48    349.20 o 
  -2   1   2      146.70       79.39    307.28 o 
  -1   1   2     4553.02     3641.73    587.45 o 
   1   1   2     4606.07     4527.28    374.42 o 
   2   1   2      160.73       93.19    266.62 o 
   3   1   2      609.58      888.26    370.74 o 
   4   1   2       16.39      -57.61    160.68 o 
   5   1   2       38.07      236.79    209.36 o 
  -5   2   2       72.80      260.46    178.61 o 
  -4   2   2     1121.09     1366.04    343.68 o 
  -3   2   2       54.70      275.27    363.15 o 
  -2   2   2     6722.89     6625.02    478.29 o 
  -1   2   2     6193.53     5349.19    530.98 o 
   0   2   2        3.10       85.25    223.75 o 
   1   2   2     6147.66     5078.54    783.39 o 
   2   2   2     6856.54     6291.04    451.23 o 
   3   2   2       47.02      135.36    235.43 o 
   4   2   2     1150.23     1372.06    327.10 o 
   5   2   2       73.00      197.48    220.43 o 
  -5   3   2      340.23      420.87    179.94 o 
  -4   3   2      310.54      308.34    330.03 o 
  -3   3   2     2937.57     3303.10    401.63 o 
  -2   3   2     2635.48     2893.56    193.41 o 
  -1   3   2     4202.57     3441.39    348.73 o 
   0   3   2      838.46      724.31    218.43 o 
   1   3   2     4074.09     3941.75    279.97 o 
   2   3   2     2603.65     2725.20    435.53 o 
   3   3   2     3025.70     3032.03    314.05 o 
   4   3   2      309.47      361.48    239.98 o 
   5   3   2      340.35      231.38    237.15 o 
  -5   4   2      156.68      282.61    223.29 o 
  -4   4   2      687.91      665.01    232.75 o 
  -3   4   2      895.55      818.80    211.24 o 
  -2   4   2     3981.43     3774.20    219.09 o 
  -1   4   2      577.68      486.98    232.14 o 
   0   4   2      796.08      841.68    221.73 o 
   1   4   2      562.07      406.08    228.21 o 
   2   4   2     3884.20     3708.82    236.09 o 
   3   4   2      909.36      877.19    276.33 o 
   4   4   2      666.75      580.17    315.17 o 
   5   4   2      158.22       -4.23    175.88 o 
  -5   5   2      107.53      102.63    180.84 o 
  -4   5   2      732.08      796.69    270.67 o 
  -3   5   2      684.93      435.35    469.24 o 
  -2   5   2     2280.56     2458.89    182.38 o 
  -1   5   2      952.75     1039.57    168.18 o 
   0   5   2      408.80      634.83    239.03 o 
   1   5   2      923.11      783.11    229.21 o 
   2   5   2     2261.81     2444.88    172.70 o 
   3   5   2      719.95      515.53    197.90 o 
   4   5   2      725.14      568.30    222.78 o 
   5   5   2      108.32      216.82    228.15 o 
  -5   6   2        1.08      102.79    267.99 o 
  -4   6   2       30.95       40.01    224.86 o 
  -3   6   2     1187.70     1211.04    183.92 o 
  -2   6   2      139.75      193.71    201.98 o 
  -1   6   2      646.27      714.49    170.94 o 
   0   6   2    12081.38    12440.60    267.77 o 
   1   6   2      644.49      694.78    170.83 o 
   2   6   2      137.68      156.28    162.37 o 
   3   6   2     1179.58     1441.75    201.59 o 
   4   6   2       32.76       19.81    176.15 o 
   5   6   2        1.07       67.21    171.64 o 
  -5   7   2      139.78      245.62    166.56 o 
  -4   7   2       67.16      312.95    215.70 o 
  -3   7   2       20.74      262.71    191.67 o 
  -2   7   2      320.08      258.70    179.88 o 
  -1   7   2     1962.26     2108.40    169.73 o 
   0   7   2    11929.79    12393.44    222.49 o 
   1   7   2     1979.53     2290.29    229.21 o 
   2   7   2      316.43      317.91    178.26 o 
   3   7   2       20.09      233.99    160.80 o 
   4   7   2       74.24       47.82    181.89 o 
   5   7   2      140.97       26.18    232.28 o 
  -5   8   2      128.75      108.71    177.76 o 
  -4   8   2      732.04      661.60    225.54 o 
  -3   8   2      117.15      212.25    150.23 o 
  -2   8   2      846.00      949.90    189.79 o 
  -1   8   2      246.94      161.58    163.96 o 
   0   8   2     7462.08     7810.14    213.35 o 
   1   8   2      241.73      177.09    138.09 o 
   2   8   2      875.82      889.53    147.95 o 
   3   8   2      129.73      128.75    143.96 o 
   4   8   2      738.82      623.99    228.84 o 
   5   8   2      130.00      155.24    195.77 o 
  -4   9   2      367.77      602.73    227.89 o 
  -3   9   2     1788.92     1839.56    262.79 o 
  -2   9   2      210.49      201.01    168.91 o 
  -1   9   2       65.24      234.60    163.16 o 
   0   9   2     2317.58     2406.81    191.61 o 
   1   9   2       76.69      176.43    160.53 o 
   2   9   2      198.81      264.32    166.84 o 
   3   9   2     1818.67     1667.96    207.08 o 
   4   9   2      366.49      455.75    147.20 o 
  -4  10   2       95.74      111.14    162.61 o 
  -3  10   2       23.33      184.31    136.14 o 
  -2  10   2     1433.12     1350.46    155.65 o 
  -1  10   2       87.31      227.32    146.01 o 
   0  10   2      416.58      569.05    140.46 o 
   1  10   2       82.77      160.96    163.21 o 
   2  10   2     1390.62     1335.66    132.55 o 
   3  10   2       19.94      153.59    158.19 o 
   4  10   2       97.89      200.31    150.65 o 
  -4  11   2      100.78       77.85    166.48 o 
  -3  11   2       61.81      212.32    152.92 o 
  -2  11   2      825.17      781.75    156.36 o 
  -1  11   2     2333.63     2349.31    164.64 o 
   0  11   2      114.87      144.83    154.11 o 
   1  11   2     2286.49     2154.74    163.70 o 
   2  11   2      811.83      790.43    135.62 o 
   3  11   2       69.63       37.17    150.21 o 
   4  11   2      102.14      209.84    150.38 o 
  -4  12   2       73.24      337.94    202.22 o 
  -3  12   2      849.90      708.97    150.26 o 
  -2  12   2      108.20       94.47    129.73 o 
  -1  12   2      305.29      356.64    150.47 o 
   0  12   2      251.36      445.73    165.90 o 
   1  12   2      301.36      341.06    157.19 o 
   2  12   2       97.61      191.86    130.41 o 
   3  12   2      844.55      917.24    161.15 o 
   4  12   2       75.78       -8.57    191.09 o 
  -3  13   2       15.51        9.80    163.61 o 
  -2  13   2      952.68     1100.12    179.16 o 
  -1  13   2      187.88      197.02    133.75 o 
   0  13   2      495.03      417.20    125.27 o 
   1  13   2      187.42      377.35    151.29 o 
   2  13   2      939.66      880.60    131.71 o 
   3  13   2       15.35       90.36    155.13 o 
  -3  14   2      499.67      464.17    169.79 o 
  -2  14   2      717.83      629.79    163.65 o 
  -1  14   2       97.18      265.06    156.26 o 
   0  14   2      128.98        8.12    155.15 o 
   1  14   2       98.17       97.03    145.09 o 
   2  14   2      723.16      744.90    125.66 o 
   3  14   2      492.12      597.22    171.08 o 
  -3  15   2      621.14      561.84    168.20 o 
  -2  15   2      193.60      212.93    146.70 o 
  -1  15   2      221.43      309.73    124.46 o 
   0  15   2      607.10      619.28    135.40 o 
   1  15   2      224.11      337.73    117.60 o 
   2  15   2      190.34      311.69    109.32 o 
   3  15   2      630.81      654.17    234.17 o 
  -2  16   2      648.27      403.73    143.14 o 
  -1  16   2      101.12       79.58    117.67 o 
   0  16   2       69.48      120.36    148.50 o 
   1  16   2       98.55      178.18    123.37 o 
   2  16   2      655.99      770.73    133.06 o 
  -1  17   2      289.08      413.85    130.24 o 
   0  17   2        0.07       52.61    126.60 o 
   1  17   2      286.75       98.82    140.46 o 
   3   0   3      603.97      495.63    245.79 o 
   4   0   3      193.65      469.91    192.41 o 
   5   0   3     1338.07     1213.54    190.02 o 
  -5   1   3      150.87      132.34    246.75 o 
  -4   1   3      393.65      779.29    345.15 o 
  -3   1   3     1027.15     1056.34    353.09 o 
  -2   1   3      491.02      477.98    418.87 o 
  -1   1   3     1069.00     1136.78    529.61 o 
   1   1   3     1033.11     -449.62    473.96 o 
   2   1   3      482.39      613.44    378.93 o 
   3   1   3     1048.38     1033.18    353.04 o 
   4   1   3      393.38      470.61    191.14 o 
   5   1   3      152.98      359.98    184.97 o 
  -5   2   3      217.92      339.63    191.47 o 
  -4   2   3      245.02      474.54    352.48 o 
  -3   2   3      251.28      161.40    341.86 o 
  -2   2   3     2671.12     3243.08    449.97 o 
  -1   2   3     5396.04     4152.48    509.86 o 
   0   2   3      908.36      654.32    250.96 o 
   1   2   3     5450.89     5088.02    385.41 o 
   2   2   3     2613.64     2432.09    328.97 o 
   3   2   3      235.99      527.54    360.83 o 
   4   2   3      240.35      501.04    315.87 o 
   5   2   3      218.38      301.00    184.60 o 
  -5   3   3       22.00      196.24    215.45 o 
  -4   3   3     2713.19     2960.08    364.21 o 
  -3   3   3      401.53      418.72    242.25 o 
  -2   3   3     1052.15     1096.05    232.89 o 
  -1   3   3    15231.63    16160.86    868.45 o 
   0   3   3    22009.73    19289.42   1464.79 o 
   1   3   3    15237.54    15205.78    550.12 o 
   2   3   3     1048.92      980.35    270.71 o 
   3   3   3      397.96      237.04    359.31 o 
   4   3   3     2694.85     2787.25    337.72 o 
   5   3   3       25.13       -3.49    228.90 o 
  -5   4   3      331.66      496.57    220.24 o 
  -4   4   3      157.12       14.12    195.06 o 
  -3   4   3      563.82      240.38    251.35 o 
  -2   4   3     1043.24     1113.75    220.30 o 
  -1   4   3     1879.67     1974.28    223.66 o 
   0   4   3     6680.60     6108.84    284.11 o 
   1   4   3     1864.46     2035.86    239.08 o 
   2   4   3     1070.76     1141.21    231.49 o 
   3   4   3      547.88      539.27    264.45 o 
   4   4   3      157.76      557.92    329.37 o 
   5   4   3      332.56      446.29    176.32 o 
  -5   5   3     1147.43     1166.64    249.26 o 
  -4   5   3      158.67      180.45    222.72 o 
  -3   5   3      580.84      586.83    253.32 o 
  -2   5   3      592.11      575.92    163.98 o 
  -1   5   3     4116.00     4005.46    249.40 o 
   0   5   3     2079.87     2062.84    245.56 o 
   1   5   3     4043.31     4172.58    214.23 o 
   2   5   3      594.40      614.24    185.68 o 
   3   5   3      593.68      576.05    152.57 o 
   4   5   3      165.82      283.92    230.57 o 
   5   5   3     1149.17      904.52    253.93 o 
  -5   6   3      447.40      494.25    163.85 o 
  -4   6   3      211.96      487.40    223.35 o 
  -3   6   3     1123.70     1192.52    180.42 o 
  -2   6   3      360.50      464.13    203.64 o 
  -1   6   3     1079.59      884.89    172.46 o 
   0   6   3      417.38      212.72    154.38 o 
   1   6   3     1089.19     1074.74    160.36 o 
   2   6   3      364.38      478.06    208.78 o 
   3   6   3     1123.04     1164.37    142.90 o 
   4   6   3      210.15      163.11    159.58 o 
   5   6   3      450.92      513.33    225.84 o 
  -5   7   3      376.99      410.22    189.18 o 
  -4   7   3      826.39      799.84    212.13 o 
  -3   7   3      624.55      588.93    171.99 o 
  -2   7   3      154.24       96.14    159.63 o 
  -1   7   3      528.86      494.11    157.53 o 
   0   7   3      694.33      732.07    157.96 o 
   1   7   3      546.95      573.13    157.65 o 
   2   7   3      153.91      345.41    135.53 o 
   3   7   3      647.29      569.34    172.54 o 
   4   7   3      843.16      852.12    266.95 o 
   5   7   3      378.22      187.27    241.74 o 
  -5   8   3       90.93      335.00    177.95 o 
  -4   8   3      127.64        2.93    162.90 o 
  -3   8   3      262.10      353.39    187.53 o 
  -2   8   3     1040.79      988.03    213.38 o 
  -1   8   3     3120.08     3427.84    183.19 o 
   0   8   3     1958.11     1961.44    167.57 o 
   1   8   3     3133.05     3257.66    185.14 o 
   2   8   3     1051.92     1003.19    145.97 o 
   3   8   3      275.47      373.55    160.63 o 
   4   8   3      128.38      317.37    198.89 o 
   5   8   3       93.53      253.83    171.65 o 
  -4   9   3      357.81      521.91    222.90 o 
  -3   9   3      242.30      365.78    188.27 o 
  -2   9   3      546.54      803.77    160.19 o 
  -1   9   3     2086.31     2228.58    171.37 o 
   0   9   3        0.88       23.43    148.11 o 
   1   9   3     2095.40     2030.09    171.44 o 
   2   9   3      543.72      797.83    188.11 o 
   3   9   3      236.80       36.47    141.91 o 
   4   9   3      359.66      389.28    190.26 o 
  -4  10   3       32.23      199.05    156.71 o 
  -3  10   3      431.87      471.26    177.57 o 
  -2  10   3      773.68      844.04    169.35 o 
  -1  10   3     1171.53     1204.95    155.10 o 
   0  10   3     1493.26     1600.45    172.18 o 
   1  10   3     1197.75     1277.31    168.97 o 
   2  10   3      757.65      843.79    138.17 o 
   3  10   3      417.18      518.87    135.85 o 
   4  10   3       33.42       60.29    162.92 o 
  -4  11   3      453.98      532.47    160.69 o 
  -3  11   3     1433.52     1344.74    198.32 o 
  -2  11   3      476.35      519.50    150.30 o 
  -1  11   3      821.30      835.30    133.33 o 
   0  11   3       28.66       72.60    154.58 o 
   1  11   3      788.33      736.99    140.72 o 
   2  11   3      469.94      557.77    169.46 o 
   3  11   3     1436.54     1615.39    191.62 o 
   4  11   3      474.38      805.94    192.29 o 
  -4  12   3       88.61      326.86    170.63 o 
  -3  12   3      259.67      419.84    194.53 o 
  -2  12   3     1040.42      924.04    143.81 o 
  -1  12   3       38.61       97.17    141.15 o 
   0  12   3      160.39      -45.71    139.63 o 
   1  12   3       37.99      109.39    126.28 o 
   2  12   3     1029.45     1209.27    157.48 o 
   3  12   3      270.04      355.53    149.64 o 
   4  12   3       90.08      177.18    164.50 o 
  -3  13   3      103.01      238.63    182.99 o 
  -2  13   3      465.74      389.15    134.82 o 
  -1  13   3      306.29      455.29    145.46 o 
   0  13   3       73.06      -71.73    148.14 o 
   1  13   3      320.64      254.89    145.60 o 
   2  13   3      469.17      282.49    134.27 o 
   3  13   3      110.37      320.61    151.40 o 
  -3  14   3      218.57      195.71    161.63 o 
  -2  14   3       45.46      271.40    143.02 o 
  -1  14   3      285.59      343.83    143.26 o 
   0  14   3        1.54       45.11    140.26 o 
   1  14   3      285.07      291.31    140.78 o 
   2  14   3       50.41       49.38    115.07 o 
   3  14   3      221.73      276.59    149.92 o 
  -3  15   3       35.25       29.04    175.52 o 
  -2  15   3       20.22      181.69    155.59 o 
  -1  15   3      475.04      487.70    144.92 o 
   0  15   3      170.94      136.77    142.62 o 
   1  15   3      455.88      524.78    144.62 o 
   2  15   3       19.75       36.02    146.43 o 
   3  15   3       36.12      192.01    188.17 o 
  -2  16   3       54.82        8.07    118.52 o 
  -1  16   3      161.72      290.48    142.18 o 
   0  16   3      807.02      720.90    145.54 o 
   1  16   3      167.01      274.87    129.16 o 
   2  16   3       50.91      301.55    133.97 o 
  -1  17   3       59.83      102.84    145.46 o 
   0  17   3       54.19      163.62    124.26 o 
   1  17   3       60.71      140.86    141.18 o 
   3   0   4     1566.39     1435.82    350.56 o 
   4   0   4     2008.29     2202.77    245.44 o 
   5   0   4      231.55      386.15    225.95 o 
  -5   1   4      449.70      423.72    224.19 o 
  -4   1   4      487.74      778.44    339.18 o 
  -3   1   4     3755.01     3856.98    382.87 o 
  -2   1   4     1025.37      396.88    435.76 o 
  -1   1   4    39276.48    37938.07   2644.40 o 
   1   1   4    39603.63    41374.59   2673.60 o 
   2   1   4     1002.09      984.89    380.70 o 
   3   1   4     3747.35     4350.89    324.42 o 
   4   1   4      496.76     1047.38    455.94 o 
   5   1   4      434.47      397.03    160.26 o 
  -5   2   4      874.67      535.22    314.66 o 
  -4   2   4     1869.14     1936.81    253.48 o 
  -3   2   4      716.61     1313.81    256.36 o 
  -2   2   4     1895.93     2011.59    431.01 o 
  -1   2   4     4551.35     4293.15    551.87 o 
   0   2   4       70.45       77.23    219.38 o 
   1   2   4     4583.19     4244.49    488.29 o 
   2   2   4     1884.24     1668.06    386.97 o 
   3   2   4      722.87     1115.45    360.78 o 
   4   2   4     1841.52     1550.30    236.08 o 
   5   2   4      879.91      799.84    231.50 o 
  -5   3   4      452.18      401.42    222.29 o 
  -4   3   4      382.16      300.28    159.97 o 
  -3   3   4      364.29      488.97    296.08 o 
  -2   3   4     2216.08     2355.52    287.96 o 
  -1   3   4      236.89     -322.43    322.43 o 
   0   3   4     1095.40      860.71    265.42 o 
   1   3   4      234.34     -180.32    226.25 o 
   2   3   4     2223.35     2074.56    245.22 o 
   3   3   4      356.26      496.64    358.25 o 
   4   3   4      388.79      304.09    322.40 o 
   5   3   4      472.45      728.98    349.85 o 
  -5   4   4      967.82      794.40    209.44 o 
  -4   4   4       99.56      352.82    194.87 o 
  -3   4   4      359.47      197.04    250.01 o 
  -2   4   4      306.69      350.84    183.77 o 
  -1   4   4     6693.05     6722.76    308.93 o 
   0   4   4     2111.59     1931.47    270.85 o 
   1   4   4     6716.83     6576.26    256.36 o 
   2   4   4      311.05      344.69    185.11 o 
   3   4   4      362.34      488.40    267.38 o 
   4   4   4      111.68      311.53    315.62 o 
   5   4   4      996.36     1141.38    346.21 o 
  -5   5   4      499.15      410.80    189.74 o 
  -4   5   4      285.35      249.16    189.85 o 
  -3   5   4      251.05      281.24    243.20 o 
  -2   5   4      239.75      299.85    205.66 o 
  -1   5   4     1752.21     1759.14    210.55 o 
   0   5   4     2847.02     2608.29    267.26 o 
   1   5   4     1704.32     1535.89    209.26 o 
   2   5   4      239.98      159.22    180.66 o 
   3   5   4      244.90      324.33    162.67 o 
   4   5   4      286.84      255.83    155.49 o 
   5   5   4      507.13      500.72    159.85 o 
  -5   6   4       75.67      262.31    145.37 o 
  -4   6   4      843.48      843.27    223.42 o 
  -3   6   4       21.77      105.57    172.25 o 
  -2   6   4      710.32      596.32    161.58 o 
  -1   6   4     3865.28     3794.31    286.28 o 
   0   6   4      147.43      144.04    177.66 o 
   1   6   4     3935.86     4088.28    193.12 o 
   2   6   4      699.96      599.44    177.19 o 
   3   6   4       22.82      135.39    147.11 o 
   4   6   4      849.19      981.71    223.69 o 
   5   6   4       82.13      152.67    216.94 o 
  -5   7   4       71.73      125.80    171.52 o 
  -4   7   4      319.35      333.02    180.66 o 
  -3   7   4       61.19      131.90    187.25 o 
  -2   7   4     2073.73     1821.36    253.38 o 
  -1   7   4      632.89      580.03    172.87 o 
   0   7   4      297.79      593.86    166.81 o 
   1   7   4      652.25      664.45    155.94 o 
   2   7   4     2072.12     2166.06    155.44 o 
   3   7   4       59.16       96.96    188.20 o 
   4   7   4      316.64      485.16    234.23 o 
   5   7   4       71.24      163.23    157.84 o 
  -5   8   4      271.44      222.77    190.87 o 
  -4   8   4      531.74      590.81    178.59 o 
  -3   8   4      647.91      624.33    185.93 o 
  -2   8   4       88.05       69.42    179.67 o 
  -1   8   4     4535.47     4450.46    168.89 o 
   0   8   4     3063.88     2963.56    163.70 o 
   1   8   4     4623.49     4590.36    168.89 o 
   2   8   4       85.84      118.89    127.16 o 
   3   8   4      650.80      639.63    146.10 o 
   4   8   4      515.59      334.44    195.89 o 
   5   8   4      282.58      350.46    230.03 o 
  -4   9   4       28.39      112.98    182.30 o 
  -3   9   4      112.77      242.92    147.75 o 
  -2   9   4      192.67      225.46    155.74 o 
  -1   9   4     1775.96     1904.39    152.73 o 
   0   9   4        4.34       56.36    147.10 o 
   1   9   4     1795.43     1816.48    176.47 o 
   2   9   4      198.25      126.05    141.65 o 
   3   9   4      116.49      235.30    149.27 o 
   4   9   4       27.44      207.65    160.06 o 
  -4  10   4      302.72      411.87    205.02 o 
  -3  10   4      557.07      331.53    160.58 o 
  -2  10   4     1726.38     1696.53    162.49 o 
  -1  10   4      708.33      554.85    165.47 o 
   0  10   4        9.18      130.89    135.58 o 
   1  10   4      718.55      674.04    178.64 o 
   2  10   4     1721.92     1696.32    142.06 o 
   3  10   4      558.30      594.13    145.46 o 
   4  10   4      319.15      353.59    188.68 o 
  -4  11   4      278.23      303.62    145.96 o 
  -3  11   4      230.28      208.73    159.69 o 
  -2  11   4       49.43      123.65    196.78 o 
  -1  11   4      106.04      176.27    135.56 o 
   0  11   4     1026.93      958.15    164.36 o 
   1  11   4      104.62      190.73    148.36 o 
   2  11   4       52.81       66.28    135.78 o 
   3  11   4      236.75      295.01    142.81 o 
   4  11   4      286.38      366.85    141.65 o 
  -4  12   4      163.23       50.47    170.98 o 
  -3  12   4      149.53      199.88    173.36 o 
  -2  12   4       41.21       -7.36    157.37 o 
  -1  12   4      178.04      220.63    129.07 o 
   0  12   4      242.46      340.51    145.23 o 
   1  12   4      182.15      346.58    151.32 o 
   2  12   4       42.47      160.42    126.03 o 
   3  12   4      151.77      172.78    149.29 o 
   4  12   4      164.47      225.47    165.68 o 
  -3  13   4       35.30      133.14    143.25 o 
  -2  13   4      726.40      627.50    136.36 o 
  -1  13   4      120.65      219.77    163.41 o 
   0  13   4     2372.01     2401.73    165.20 o 
   1  13   4      113.14      235.42    159.70 o 
   2  13   4      714.16      810.12    160.24 o 
   3  13   4       37.98       -8.33    166.17 o 
  -3  14   4       52.73       64.03    142.84 o 
  -2  14   4      176.79      216.53    138.96 o 
  -1  14   4      767.10      818.15    127.52 o 
   0  14   4     1080.20      978.12    132.52 o 
   1  14   4      763.71      681.35    126.51 o 
   2  14   4      173.83      215.47    160.33 o 
   3  14   4       54.31      242.00    156.40 o 
  -2  15   4       33.83      147.87    126.98 o 
  -1  15   4      324.95      263.72    130.87 o 
   0  15   4      636.84      568.02    144.99 o 
   1  15   4      323.96      505.81    132.54 o 
   2  15   4       35.58      151.62    125.38 o 
  -2  16   4       13.66       31.30    163.18 o 
  -1  16   4      212.92       96.36    128.76 o 
   0  16   4       46.47       84.42    124.35 o 
   1  16   4      217.23      314.29    128.62 o 
   2  16   4       13.60       33.09    145.89 o 
  -1  17   4       35.26      144.93    148.62 o 
   0  17   4      128.17       37.91    138.62 o 
   1  17   4       35.01      188.78    130.87 o 
   1   0   5    11133.40    11083.26    596.30 o 
   3   0   5      100.18      -27.61    333.82 o 
   4   0   5     1437.02     1564.09    176.26 o 
   5   0   5        0.98      156.70    274.74 o 
  -5   1   5      330.20      176.65    183.27 o 
  -4   1   5       36.62      345.71    342.62 o 
  -3   1   5      884.02     1083.49    348.29 o 
  -2   1   5     2293.95     2591.72    449.46 o 
  -1   1   5     1682.54     1681.71    325.85 o 
   0   1   5       16.49      181.02    400.11 o 
   1   1   5     1662.92     1616.34    363.18 o 
   2   1   5     2265.74     2457.47    306.01 o 
   3   1   5      866.74      841.79    344.19 o 
   4   1   5       35.35      385.27    230.58 o 
   5   1   5      339.67      425.68    221.13 o 
  -5   2   5       28.75       90.00    205.44 o 
  -4   2   5      157.77      110.84    339.03 o 
  -3   2   5     1880.12     1696.23    350.66 o 
  -2   2   5      179.16      189.67    289.02 o 
  -1   2   5     1024.32    22295.18  11430.54 o 
   0   2   5      463.11      360.59    218.64 o 
   1   2   5      975.16      393.19    321.89 o 
   2   2   5      187.47       60.58    349.85 o 
   3   2   5     1872.08     2145.08    375.74 o 
   4   2   5      144.64      -72.16    222.53 o 
   5   2   5       27.35     -123.95    172.45 o 
  -5   3   5      424.98      563.90    180.37 o 
  -4   3   5      218.93      297.21    179.73 o 
  -3   3   5     1185.01     1262.13    258.24 o 
  -2   3   5     7216.80     8077.75    599.31 o 
  -1   3   5     5828.51     5744.29    530.94 o 
   0   3   5      759.09      683.69    222.18 o 
   1   3   5     5780.93     5786.83    280.03 o 
   2   3   5     7183.18     7868.25    629.45 o 
   3   3   5     1155.23     1263.45    359.31 o 
   4   3   5      217.96       38.63    302.73 o 
   5   3   5      418.25      645.60    337.87 o 
  -5   4   5      187.48      286.95    160.64 o 
  -4   4   5      717.86      639.24    169.17 o 
  -3   4   5      120.67       57.48    201.36 o 
  -2   4   5      524.26      297.62    189.37 o 
  -1   4   5      928.24      847.77    259.12 o 
   0   4   5      130.92      270.46    279.95 o 
   1   4   5      890.04      874.33    226.07 o 
   2   4   5      517.16      510.66    215.01 o 
   3   4   5      116.78      158.32    260.10 o 
   4   4   5      702.77      727.06    326.59 o 
   5   4   5      179.28      673.87    345.45 o 
  -5   5   5      262.34      308.92    275.70 o 
  -4   5   5      325.68      538.56    184.49 o 
  -3   5   5      365.13      501.97    201.15 o 
  -2   5   5      353.28      372.84    179.16 o 
  -1   5   5      132.27       53.33    197.07 o 
   0   5   5     1278.86     1245.65    194.79 o 
   1   5   5      139.96       90.45    218.67 o 
   2   5   5      369.02      282.38    178.61 o 
   3   5   5      362.30      444.30    161.58 o 
   4   5   5      321.46      416.97    187.67 o 
   5   5   5      271.43      367.92    187.47 o 
  -5   6   5       31.75      303.30    189.23 o 
  -4   6   5       77.50      207.33    218.42 o 
  -3   6   5      575.51      558.83    170.37 o 
  -2   6   5     3011.54     3261.45    183.17 o 
  -1   6   5      865.18      986.09    187.04 o 
   0   6   5    10524.82    10414.16    322.41 o 
   1   6   5      863.72      940.20    203.77 o 
   2   6   5     3010.93     3117.16    275.53 o 
   3   6   5      593.79      597.58    191.59 o 
   4   6   5       86.58       96.31    220.76 o 
   5   6   5       33.02      -88.65    169.90 o 
  -5   7   5      213.24      257.70    156.72 o 
  -4   7   5      329.77      225.81    179.74 o 
  -3   7   5     1301.67     1446.02    251.17 o 
  -2   7   5     4422.61     4578.91    231.76 o 
  -1   7   5      329.42      379.99    165.67 o 
   0   7   5     4941.86     5018.38    187.53 o 
   1   7   5      339.09      347.16    153.72 o 
   2   7   5     4400.72     4287.16    229.52 o 
   3   7   5     1278.45     1433.51    172.00 o 
   4   7   5      326.37      346.46    234.14 o 
   5   7   5      215.92      433.13    241.54 o 
  -5   8   5       29.15      -86.05    163.70 o 
  -4   8   5      148.51      131.69    220.50 o 
  -3   8   5     1222.51     1139.06    203.16 o 
  -2   8   5       13.80      101.53    204.42 o 
  -1   8   5     1592.60     1492.92    189.14 o 
   0   8   5     1810.20     1849.67    162.40 o 
   1   8   5     1619.17     1642.04    171.07 o 
   2   8   5       12.26      188.61    130.88 o 
   3   8   5     1200.13     1220.51    194.64 o 
   4   8   5      146.91      295.18    226.05 o 
   5   8   5       27.14      340.94    195.09 o 
  -4   9   5      381.77      325.05    156.02 o 
  -3   9   5     1113.49     1067.90    170.55 o 
  -2   9   5      595.40      712.36    170.47 o 
  -1   9   5     1761.09     1692.15    145.97 o 
   0   9   5       28.04      181.11    162.89 o 
   1   9   5     1758.81     1689.77    186.17 o 
   2   9   5      587.89      545.87    128.53 o 
   3   9   5     1104.42      972.70    169.16 o 
   4   9   5      384.55      243.72    193.96 o 
  -4  10   5      300.75      304.76    170.51 o 
  -3  10   5      357.89      354.85    142.02 o 
  -2  10   5     1190.83     1195.02    182.65 o 
  -1  10   5      200.67      294.71    177.16 o 
   0  10   5      456.65      514.22    161.90 o 
   1  10   5      208.27      204.43    132.66 o 
   2  10   5     1193.62     1073.22    151.74 o 
   3  10   5      351.70      452.07    159.27 o 
   4  10   5      294.09      306.07    161.15 o 
  -4  11   5       81.20      227.94    189.95 o 
  -3  11   5      245.56       94.17    142.71 o 
  -2  11   5      939.20      893.47    167.29 o 
  -1  11   5      569.64      474.78    141.14 o 
   0  11   5       68.40      139.36    157.31 o 
   1  11   5      581.68      579.93    154.36 o 
   2  11   5      949.95      952.86    143.29 o 
   3  11   5      243.58      436.14    157.17 o 
   4  11   5       80.07      165.93    178.55 o 
  -4  12   5      656.68      497.35    176.77 o 
  -3  12   5     1052.18     1081.76    155.15 o 
  -2  12   5     1140.97      931.36    151.12 o 
  -1  12   5       46.77      108.57    136.66 o 
   0  12   5      491.04      594.94    150.31 o 
   1  12   5       50.50       44.60    124.89 o 
   2  12   5     1116.46     1010.96    135.12 o 
   3  12   5     1036.52      945.08    227.87 o 
   4  12   5      676.14      618.27    151.86 o 
  -3  13   5      325.79      379.13    145.97 o 
  -2  13   5      522.98      523.54    140.72 o 
  -1  13   5      473.05      685.76    175.49 o 
   0  13   5       86.30      173.67    134.13 o 
   1  13   5      464.17      374.12    145.92 o 
   2  13   5      526.80      572.08    132.53 o 
   3  13   5      324.99      383.17    206.37 o 
  -3  14   5      336.61      398.23    159.12 o 
  -2  14   5      506.87      491.94    138.54 o 
  -1  14   5      130.28      181.67    142.88 o 
   0  14   5      347.02      469.94    136.14 o 
   1  14   5      139.75      131.08    157.46 o 
   2  14   5      513.08      472.59    132.38 o 
   3  14   5      340.87      259.02    169.97 o 
  -2  15   5      206.65      186.44    127.49 o 
  -1  15   5      229.15      244.12    145.35 o 
   0  15   5      252.87      355.06    144.29 o 
   1  15   5      227.78      157.76    132.00 o 
   2  15   5      213.43      245.79    141.77 o 
  -2  16   5      157.03      161.48    140.32 o 
  -1  16   5      124.70      276.19    139.26 o 
   0  16   5      173.32      214.96    141.19 o 
   1  16   5      126.10      128.19    138.85 o 
   2  16   5      155.90      302.04    148.50 o 
  -1  17   5       20.62      147.97    159.06 o 
   0  17   5       29.54       56.97    124.77 o 
   1  17   5       21.82      148.96    141.23 o 
   0   0   6     2534.08     2375.98    483.53 o 
   1   0   6     3167.63     3417.43    586.29 o 
   2   0   6       15.59     -155.79    420.85 o 
   3   0   6      153.86      156.65    235.22 o 
   4   0   6      852.86      834.93    190.87 o 
   5   0   6      171.99      106.99    219.55 o 
  -5   1   6       39.24      401.73    225.68 o 
  -4   1   6      452.04      468.53    257.12 o 
  -3   1   6     1106.85     1408.46    252.11 o 
  -2   1   6      828.84     1016.34    306.32 o 
  -1   1   6     1919.17     1782.56    388.49 o 
   0   1   6     2511.75     2507.38    346.60 o 
   1   1   6     1911.79     1909.73    396.95 o 
   2   1   6      829.63      534.26    364.01 o 
   3   1   6     1136.70      950.76    358.60 o 
   4   1   6      465.42      285.91    274.51 o 
   5   1   6       38.14      285.34    184.69 o 
  -5   2   6      457.41      563.34    218.94 o 
  -4   2   6      285.33      216.97    253.93 o 
  -3   2   6      529.27      351.52    239.12 o 
  -2   2   6     1032.14      916.54    274.71 o 
  -1   2   6    27680.27    28045.62    491.62 o 
   0   2   6     1996.38     1998.77    284.73 o 
   1   2   6    27647.30    27499.13    525.13 o 
   2   2   6     1069.87      984.89    363.71 o 
   3   2   6      517.60      362.75    248.17 o 
   4   2   6      282.01      -28.21    214.39 o 
   5   2   6      457.23      731.72    225.73 o 
  -5   3   6      798.64      970.05    269.28 o 
  -4   3   6     2098.44     1837.20    268.37 o 
  -3   3   6      621.34      502.59    173.58 o 
  -2   3   6     2673.07     2302.88    420.31 o 
  -1   3   6     3128.87     3360.40    329.87 o 
   0   3   6       25.93     7307.81   4005.04 o 
   1   3   6     3137.77     3354.59    256.08 o 
   2   3   6     2683.80     2254.66    353.01 o 
   3   3   6      635.67      733.18    358.70 o 
   4   3   6     2100.71     2357.30    345.91 o 
   5   3   6      802.84      710.30    169.56 o 
  -5   4   6      160.32      118.73    251.15 o 
  -4   4   6      282.83      193.03    187.11 o 
  -3   4   6     2407.76     2473.45    229.25 o 
  -2   4   6     6070.03     6312.24    317.23 o 
  -1   4   6     2926.54     2674.95    276.55 o 
   0   4   6       85.78      310.59    273.92 o 
   1   4   6     2959.26     2882.51    222.95 o 
   2   4   6     6100.55     5868.81    395.64 o 
   3   4   6     2419.54     2528.92    357.99 o 
   4   4   6      279.45      407.80    298.83 o 
   5   4   6      157.83      251.61    339.74 o 
  -5   5   6       33.45       -4.65    145.17 o 
  -4   5   6      718.94      655.51    191.49 o 
  -3   5   6     1494.54     1630.82    216.74 o 
  -2   5   6     1381.81     1426.50    170.61 o 
  -1   5   6     2419.64     2296.38    240.82 o 
   0   5   6     6918.25     6727.95    614.65 o 
   1   5   6     2449.55     2583.09    194.90 o 
   2   5   6     1441.78     1121.01    188.28 o 
   3   5   6     1472.14     1502.17    223.50 o 
   4   5   6      713.99      730.95    202.00 o 
   5   5   6       32.34      -27.22    171.97 o 
  -5   6   6       44.60      275.30    221.93 o 
  -4   6   6      186.38       92.29    154.87 o 
  -3   6   6      457.73      368.84    148.16 o 
  -2   6   6       97.22      -17.43    173.08 o 
  -1   6   6      942.15      929.77    182.61 o 
   0   6   6       22.88       53.74    156.31 o 
   1   6   6      932.65      885.87    183.33 o 
   2   6   6       94.26       85.10    141.70 o 
   3   6   6      458.02      443.67    168.85 o 
   4   6   6      181.65      142.46    188.96 o 
   5   6   6       43.62      139.54    189.87 o 
  -5   7   6      208.54      -20.54    149.10 o 
  -4   7   6       90.87       44.73    174.76 o 
  -3   7   6      212.77      365.62    187.84 o 
  -2   7   6      280.92      358.58    204.79 o 
  -1   7   6     1483.77     1549.80    174.90 o 
   0   7   6      148.88     -106.32    174.96 o 
   1   7   6     1466.41     1613.53    175.22 o 
   2   7   6      272.95      164.58    154.29 o 
   3   7   6      197.36      270.25    163.80 o 
   4   7   6       97.93       85.18    162.18 o 
   5   7   6      211.82      320.86    197.79 o 
  -5   8   6       50.30        2.15    156.69 o 
  -4   8   6      308.19      222.75    220.51 o 
  -3   8   6      733.63      688.59    155.32 o 
  -2   8   6      470.73      629.82    181.48 o 
  -1   8   6     3881.15     4019.36    185.31 o 
   0   8   6       41.47      161.78    165.82 o 
   1   8   6     3878.58     4065.12    238.63 o 
   2   8   6      466.56      516.41    151.47 o 
   3   8   6      733.56      761.53    157.16 o 
   4   8   6      298.00      273.88    188.05 o 
   5   8   6       49.04      145.69    199.18 o 
  -4   9   6      810.43      808.69    165.23 o 
  -3   9   6      561.77      579.27    157.19 o 
  -2   9   6     1007.44     1164.55    166.33 o 
  -1   9   6       21.25      124.24    161.37 o 
   0   9   6     1090.23      990.43    168.65 o 
   1   9   6       22.44       32.62    131.30 o 
   2   9   6      979.02      872.52    139.12 o 
   3   9   6      572.89      505.82    148.64 o 
   4   9   6      812.84      875.34    137.03 o 
  -4  10   6      363.58      408.69    156.19 o 
  -3  10   6     1922.68     1745.74    173.30 o 
  -2  10   6      118.58      185.46    150.07 o 
  -1  10   6     1301.74     1485.85    163.97 o 
   0  10   6        1.26       -3.46    145.49 o 
   1  10   6     1338.49     1359.92    181.95 o 
   2  10   6      107.59       83.35    149.07 o 
   3  10   6     1884.44     1844.89    147.12 o 
   4  10   6      366.11      148.29    158.31 o 
  -4  11   6       52.24       78.70    140.84 o 
  -3  11   6      165.61      101.24    164.08 o 
  -2  11   6     3204.28     3295.68    169.54 o 
  -1  11   6     2103.91     1965.59    161.70 o 
   0  11   6       14.65       29.97    140.61 o 
   1  11   6     2092.58     1957.68    157.19 o 
   2  11   6     3191.98     3217.38    290.74 o 
   3  11   6      156.69      172.96    160.61 o 
   4  11   6       57.81       68.37    158.37 o 
  -4  12   6       41.53      112.05    195.32 o 
  -3  12   6      323.24      424.40    157.71 o 
  -2  12   6      229.09      322.57    164.05 o 
  -1  12   6      473.43      555.70    128.35 o 
   0  12   6      529.47      667.79    172.22 o 
   1  12   6      476.40      606.67    141.63 o 
   2  12   6      237.41      253.03    144.58 o 
   3  12   6      323.62      231.47    164.85 o 
   4  12   6       41.43       29.24    152.02 o 
  -3  13   6       96.76      225.22    188.06 o 
  -2  13   6      118.67      408.38    170.46 o 
  -1  13   6      332.60      347.62    145.44 o 
   0  13   6       93.46       80.95    145.68 o 
   1  13   6      336.93      427.84    143.57 o 
   2  13   6      117.74      214.54    133.80 o 
   3  13   6       94.49      235.86    155.76 o 
  -3  14   6      202.93      352.50    174.88 o 
  -2  14   6      328.10      319.51    136.15 o 
  -1  14   6      735.35      703.27    133.48 o 
   0  14   6      127.23      240.56    130.63 o 
   1  14   6      734.79      703.24    132.28 o 
   2  14   6      316.85      593.32    160.34 o 
   3  14   6      198.53      340.85    140.79 o 
  -2  15   6      188.45      148.57    150.09 o 
  -1  15   6      133.96      155.27    132.36 o 
   0  15   6       95.77      179.72    141.07 o 
   1  15   6      134.07      175.74    143.84 o 
   2  15   6      193.90      176.50    129.91 o 
  -2  16   6       40.56      195.08    134.32 o 
  -1  16   6      187.98      225.82    133.55 o 
   0  16   6      333.45      415.38    132.87 o 
   1  16   6      190.29      215.70    124.29 o 
   2  16   6       44.31      -44.80    144.45 o 
  -1  17   6      213.25      285.22    145.35 o 
   0  17   6       38.50      -19.92    150.48 o 
   1  17   6      211.91      317.92    145.76 o 
   1   0   7      112.09      124.08    527.84 o 
   2   0   7      313.70      175.81    412.05 o 
   3   0   7       41.32      214.75    332.21 o 
   4   0   7     1296.88     1372.95    207.40 o 
   5   0   7      118.48      210.86    175.24 o 
  -5   1   7      238.70      408.93    180.89 o 
  -4   1   7      445.43      637.97    345.61 o 
  -3   1   7      643.38      416.65    329.78 o 
  -2   1   7     1458.25     1559.90    307.58 o 
  -1   1   7      787.53      723.84    361.61 o 
   0   1   7    11235.11    10454.90    518.31 o 
   1   1   7      786.01      602.37    305.76 o 
   2   1   7     1463.56     1536.24    279.06 o 
   3   1   7      636.20      737.23    260.71 o 
   4   1   7      436.39      569.93    215.04 o 
   5   1   7      256.11      354.24    222.17 o 
  -5   2   7       66.43      -45.96    225.89 o 
  -4   2   7      702.65      762.20    255.20 o 
  -3   2   7      520.00      368.92    332.51 o 
  -2   2   7       87.04       66.98    220.48 o 
  -1   2   7     1584.63     1214.31    482.49 o 
   0   2   7     6983.84     6840.16    385.22 o 
   1   2   7     1600.99     1038.31    474.08 o 
   2   2   7       93.07       77.92    343.63 o 
   3   2   7      506.28      583.16    232.44 o 
   4   2   7      695.20      636.96    245.89 o 
   5   2   7       64.18      161.76    228.74 o 
  -5   3   7        8.63     -176.56    176.56 o 
  -4   3   7      810.42      614.60    165.92 o 
  -3   3   7     1496.08     1242.31    399.63 o 
  -2   3   7     1921.78     1978.14    213.79 o 
  -1   3   7     1438.21     1467.60    306.49 o 
   0   3   7    29053.03    24047.91   1772.22 o 
   1   3   7     1436.41     1424.20    270.68 o 
   2   3   7     1949.64     2207.76    242.41 o 
   3   3   7     1489.53     1714.18    348.13 o 
   4   3   7      828.00      891.24    348.94 o 
   5   3   7        9.64       84.91    185.11 o 
  -5   4   7      161.19      -29.74    221.03 o 
  -4   4   7       12.90       49.87    308.54 o 
  -3   4   7      621.71      618.33    244.31 o 
  -2   4   7     1511.41     1692.53    195.33 o 
  -1   4   7     4424.09     4126.23    277.43 o 
   0   4   7      580.98      589.90    239.13 o 
   1   4   7     4429.03     4139.39    263.91 o 
   2   4   7     1528.45     1267.75    283.21 o 
   3   4   7      599.98      380.09    341.21 o 
   4   4   7       14.44      139.10    329.58 o 
   5   4   7      166.98      150.73    340.30 o 
  -5   5   7      558.19      474.84    194.39 o 
  -4   5   7      546.30      847.08    229.10 o 
  -3   5   7      220.38      133.02    205.77 o 
  -2   5   7      700.65      813.25    165.10 o 
  -1   5   7      105.65      -80.31    219.47 o 
   0   5   7    13239.66    11536.55    887.50 o 
   1   5   7      110.37       12.89    168.71 o 
   2   5   7      690.22      652.23    181.10 o 
   3   5   7      219.89      265.53    138.23 o 
   4   5   7      539.68      492.21    225.52 o 
   5   5   7      572.44      665.37    226.96 o 
  -5   6   7       99.34      649.63    231.58 o 
  -4   6   7      696.58      622.25    161.30 o 
  -3   6   7     1445.31     1540.19    244.68 o 
  -2   6   7      491.61      414.53    158.68 o 
  -1   6   7      938.97      982.61    180.65 o 
   0   6   7     1040.55      956.55    164.97 o 
   1   6   7      940.52     1048.86    180.44 o 
   2   6   7      491.64      632.86    142.82 o 
   3   6   7     1411.31     1517.59    174.46 o 
   4   6   7      693.73      787.01    196.38 o 
   5   6   7      101.40       25.46    175.42 o 
  -5   7   7      540.21      269.04    224.96 o 
  -4   7   7      407.19      397.45    176.21 o 
  -3   7   7       31.09      203.77    192.72 o 
  -2   7   7     1872.93     1741.45    186.39 o 
  -1   7   7      606.14      598.35    171.47 o 
   0   7   7       21.83      -40.74    171.19 o 
   1   7   7      620.24      469.15    153.55 o 
   2   7   7     1853.01     1827.41    162.91 o 
   3   7   7       32.05      -35.10    147.91 o 
   4   7   7      401.51      420.21    245.77 o 
   5   7   7      547.70      691.39    231.65 o 
  -5   8   7      282.21      221.32    186.61 o 
  -4   8   7      540.06      539.77    225.62 o 
  -3   8   7     1006.56     1048.18    213.00 o 
  -2   8   7      174.80      425.19    201.95 o 
  -1   8   7      461.44      351.97    181.54 o 
   0   8   7     1173.60     1246.04    189.67 o 
   1   8   7      475.04      423.12    163.45 o 
   2   8   7      182.46      274.09    135.50 o 
   3   8   7      986.01      870.83    182.15 o 
   4   8   7      531.46      478.53    233.47 o 
   5   8   7      287.06      394.93    195.67 o 
  -4   9   7      135.44      130.80    236.87 o 
  -3   9   7       18.40       30.48    167.20 o 
  -2   9   7     1259.51     1271.62    180.46 o 
  -1   9   7      452.23      497.38    163.46 o 
   0   9   7     1647.03     1539.27    192.03 o 
   1   9   7      454.05      467.22    164.60 o 
   2   9   7     1283.27     1435.50    144.82 o 
   3   9   7       18.14       13.71    166.56 o 
   4   9   7      145.85      222.19    163.53 o 
  -4  10   7       90.73      119.84    163.60 o 
  -3  10   7       69.46       17.82    161.00 o 
  -2  10   7     1861.29     1800.88    159.94 o 
  -1  10   7      134.42      196.03    153.71 o 
   0  10   7       16.43      192.09    154.33 o 
   1  10   7      147.21      346.45    137.95 o 
   2  10   7     1854.11     1919.29    185.36 o 
   3  10   7       74.78      135.85    158.68 o 
   4  10   7       89.77      197.51    138.96 o 
  -4  11   7      177.59      131.45    140.51 o 
  -3  11   7      269.98       55.44    183.74 o 
  -2  11   7       59.23      -11.19    171.26 o 
  -1  11   7      623.17      587.70    171.40 o 
   0  11   7      524.23      684.11    174.23 o 
   1  11   7      613.89      583.63    137.98 o 
   2  11   7       62.79       44.48    137.59 o 
   3  11   7      264.45      284.22    187.44 o 
   4  11   7      187.24      219.76    156.75 o 
  -4  12   7      195.83      307.59    165.07 o 
  -3  12   7      211.07      208.49    171.66 o 
  -2  12   7     1011.07     1031.01    205.95 o 
  -1  12   7      798.51      813.86    172.20 o 
   0  12   7      529.71      560.22    156.64 o 
   1  12   7      797.93      907.46    159.70 o 
   2  12   7      998.16      888.42    148.71 o 
   3  12   7      206.14       99.29    140.63 o 
   4  12   7      194.70      215.20    152.99 o 
  -3  13   7      358.63      352.13    157.64 o 
  -2  13   7      287.63      442.17    170.40 o 
  -1  13   7      524.09      587.69    149.34 o 
   0  13   7       29.27      -11.15    130.26 o 
   1  13   7      521.57      707.27    147.56 o 
   2  13   7      293.49      350.92    113.04 o 
   3  13   7      360.95      362.72    143.81 o 
  -3  14   7       74.90       83.05    157.79 o 
  -2  14   7      153.57      -15.96    174.95 o 
  -1  14   7      115.27      113.08    142.46 o 
   0  14   7      159.85      193.98    139.89 o 
   1  14   7      110.71      178.12    144.31 o 
   2  14   7      160.24       32.04    113.42 o 
   3  14   7       70.11      127.19    178.25 o 
  -2  15   7       59.70       13.87    142.20 o 
  -1  15   7      217.38      276.10    145.95 o 
   0  15   7      209.15      348.95    135.82 o 
   1  15   7      222.56      324.44    161.62 o 
   2  15   7       56.97      132.29    132.78 o 
  -2  16   7      177.89      257.86    215.15 o 
  -1  16   7      122.07      266.36    155.96 o 
   0  16   7      187.71      150.38    138.57 o 
   1  16   7      121.93      256.91    159.42 o 
   2  16   7      177.73      187.89    121.10 o 
  -1  17   7      269.96      150.19    150.28 o 
   0  17   7      393.06      320.19    138.79 o 
   1  17   7      272.58      177.42    135.06 o 
   0   0   8     5611.75     6175.80    527.32 o 
   1   0   8     2701.73     3386.73    656.70 o 
   2   0   8     1217.28     1185.12    422.72 o 
   3   0   8      756.94      455.43    337.52 o 
   4   0   8      309.07      390.97    329.25 o 
   5   0   8      294.16      222.29    229.89 o 
  -5   1   8      244.04      379.17    153.44 o 
  -4   1   8      585.38      328.26    250.29 o 
  -3   1   8      749.06      898.88    241.60 o 
  -2   1   8     3559.82     3952.25    356.83 o 
  -1   1   8     4221.42     3447.58    407.49 o 
   0   1   8      649.17      709.38    387.78 o 
   1   1   8     4228.86     4252.48    363.23 o 
   3   1   8      734.10      789.00    231.68 o 
   4   1   8      611.11      760.14    174.00 o 
   5   1   8      249.24      396.25    228.24 o 
  -5   2   8        2.04       84.14    228.28 o 
  -4   2   8     1396.48     1255.20    355.47 o 
  -3   2   8      187.22      101.58    193.17 o 
  -2   2   8     2713.40     2929.18    268.93 o 
  -1   2   8     6192.02     5927.71    442.83 o 
   0   2   8     5256.24     4966.28    357.75 o 
   1   2   8     6080.80     5929.42    324.12 o 
   2   2   8     2723.38     3087.40    393.39 o 
   3   2   8      185.56      127.07    313.95 o 
   4   2   8     1389.79     1389.15    262.73 o 
   5   2   8        3.03        7.76    226.02 o 
  -5   3   8     1065.92      973.17    189.96 o 
  -4   3   8      191.35      430.61    187.64 o 
  -3   3   8      479.72      634.38    201.40 o 
  -2   3   8     2496.51     2463.37    289.60 o 
  -1   3   8     3261.75     3216.01    256.65 o 
   0   3   8     5925.39     5454.99    337.19 o 
   1   3   8     3278.67     3240.98    309.82 o 
   2   3   8     2503.53     2582.65    485.49 o 
   3   3   8      468.32      439.00    324.42 o 
   4   3   8      186.93      209.79    333.22 o 
   5   3   8     1076.55      878.07    169.55 o 
  -5   4   8       17.01      281.40    223.57 o 
  -4   4   8     1071.94     1067.78    195.42 o 
  -3   4   8     1568.78     1651.61    215.05 o 
  -2   4   8      408.76      346.70    203.56 o 
  -1   4   8     6440.09     6214.20    290.11 o 
   0   4   8      169.20       84.37    228.06 o 
   1   4   8     6488.75     6471.53    234.45 o 
   2   4   8      408.08      248.79    248.62 o 
   3   4   8     1542.64     1773.64    357.13 o 
   4   4   8     1104.46     1040.51    335.80 o 
   5   4   8       18.43      128.58    320.58 o 
  -5   5   8      228.97      313.23    189.60 o 
  -4   5   8      202.14       94.97    217.19 o 
  -3   5   8      471.29      501.83    206.22 o 
  -2   5   8      135.12      249.41    154.95 o 
  -1   5   8     2739.05     2914.41    266.22 o 
   0   5   8      412.87       96.91    229.40 o 
   1   5   8     2722.20     2563.40    222.32 o 
   2   5   8      145.29      235.87    173.38 o 
   3   5   8      480.57      444.25    168.46 o 
   4   5   8      208.81      287.91    179.66 o 
   5   5   8      225.46      100.33    169.60 o 
  -5   6   8      107.77      289.48    208.28 o 
  -4   6   8      294.92      242.18    158.54 o 
  -3   6   8      559.09      259.19    198.47 o 
  -2   6   8      494.13      597.57    178.69 o 
  -1   6   8      562.20      539.13    204.59 o 
   0   6   8     1482.43     1585.58    181.41 o 
   1   6   8      568.00      547.46    162.57 o 
   2   6   8      496.17      495.14    175.66 o 
   3   6   8      560.96      488.06    164.01 o 
   4   6   8      289.76      223.08    178.76 o 
   5   6   8       99.43      336.90    220.56 o 
  -5   7   8       48.91       47.25    291.70 o 
  -4   7   8       99.41      379.86    217.55 o 
  -3   7   8     1149.48     1190.43    174.24 o 
  -2   7   8     1897.41     1895.64    188.41 o 
  -1   7   8     1258.64     1423.53    158.51 o 
   0   7   8     2089.39     1771.47    181.24 o 
   1   7   8     1259.31     1373.88    189.17 o 
   2   7   8     1933.62     2147.07    155.88 o 
   3   7   8     1147.51     1216.62    155.89 o 
   4   7   8      111.54       82.48    160.94 o 
   5   7   8       48.65      284.60    239.03 o 
  -5   8   8       59.11      -26.24    175.89 o 
  -4   8   8      665.58     1019.59    225.19 o 
  -3   8   8     1663.51     1611.64    188.10 o 
  -2   8   8      336.53      208.73    159.68 o 
  -1   8   8      423.12      425.83    149.94 o 
   0   8   8      151.30      264.66    161.35 o 
   1   8   8      420.27      389.51    147.48 o 
   2   8   8      341.85      326.78    146.26 o 
   3   8   8     1659.30     1681.47    177.48 o 
   4   8   8      677.77      603.99    145.35 o 
   5   8   8       65.05       30.05    233.87 o 
  -4   9   8      261.35      384.57    219.09 o 
  -3   9   8      972.46      859.47    173.42 o 
  -2   9   8     1147.00     1080.87    171.53 o 
  -1   9   8     1176.82     1239.99    152.00 o 
   0   9   8     1000.01     1020.42    157.28 o 
   1   9   8     1186.91     1216.43    162.07 o 
   2   9   8     1157.72     1161.88    149.52 o 
   3   9   8      957.32     1038.66    152.65 o 
   4   9   8      269.62      334.53    161.59 o 
  -4  10   8      491.09      435.55    348.18 o 
  -3  10   8       18.43       72.40    182.60 o 
  -2  10   8       79.15        5.51    153.33 o 
  -1  10   8       81.94      158.14    153.16 o 
   0  10   8      457.28      390.64    135.97 o 
   1  10   8       79.38      176.50    137.91 o 
   2  10   8       80.77       76.16    137.26 o 
   3  10   8       18.45       41.98    142.12 o 
   4  10   8      476.05      454.26    146.55 o 
  -4  11   8      156.34      209.72    177.20 o 
  -3  11   8      207.12      170.32    184.40 o 
  -2  11   8      239.02      361.94    202.65 o 
  -1  11   8      562.94      687.79    166.12 o 
   0  11   8        2.90      223.62    128.21 o 
   1  11   8      561.94      337.42    132.24 o 
   2  11   8      250.61      368.22    169.19 o 
   3  11   8      211.69      302.69    172.18 o 
   4  11   8      160.49      172.51    140.44 o 
  -4  12   8       20.93      118.35    194.60 o 
  -3  12   8      146.12      209.37    161.00 o 
  -2  12   8      407.14      508.64    163.47 o 
  -1  12   8     1468.03     1444.77    157.98 o 
   0  12   8      293.87      407.51    123.91 o 
   1  12   8     1480.35     1456.72    143.27 o 
   2  12   8      402.10      424.26    134.63 o 
   3  12   8      145.51      174.89    162.00 o 
   4  12   8       21.56       16.96    186.97 o 
  -3  13   8       15.05      212.30    147.45 o 
  -2  13   8      354.55      270.30    158.29 o 
  -1  13   8      522.84      569.65    134.42 o 
   0  13   8      841.36      948.87    127.66 o 
   1  13   8      523.48      600.51    171.35 o 
   2  13   8      349.34      402.23    147.60 o 
   3  13   8       16.72        3.05    129.96 o 
  -3  14   8      324.11      269.42    189.75 o 
  -2  14   8      176.58      268.65    187.51 o 
  -1  14   8      372.49      374.94    159.03 o 
   0  14   8      370.13      447.48    120.46 o 
   1  14   8      362.45      485.96    147.33 o 
   2  14   8      179.85      163.42    136.79 o 
   3  14   8      321.15      408.83    149.58 o 
  -2  15   8      123.69      146.89    185.67 o 
  -1  15   8      124.27      113.87    119.65 o 
   0  15   8       33.94      174.71    143.90 o 
   1  15   8      124.78      136.38    121.41 o 
   2  15   8      128.27      277.20    124.99 o 
  -2  16   8       86.77      164.06    153.35 o 
  -1  16   8       44.78      200.89    138.28 o 
   0  16   8        1.05       71.79    142.55 o 
   1  16   8       46.22       16.67    138.03 o 
   2  16   8       88.14      110.81    142.44 o 
  -1  17   8      172.79      278.70    146.90 o 
   0  17   8       35.21      115.82    154.49 o 
   1  17   8      173.17      223.67    130.90 o 
   1   0   9     7928.48     8318.40   1140.32 o 
   2   0   9      511.22      609.55    287.81 o 
   3   0   9     4557.25     5105.72    297.37 o 
   4   0   9      871.67      811.96    203.88 o 
   5   0   9       77.34      236.77    182.31 o 
  -5   1   9      368.00      394.25    190.55 o 
  -4   1   9      280.57      348.84    318.91 o 
  -3   1   9      160.95      279.52    231.89 o 
  -2   1   9     7653.08     7919.93    339.29 o 
  -1   1   9    10464.03    11057.01    494.64 o 
   0   1   9       49.10      -48.62    320.49 o 
   1   1   9    10501.17    11816.92    961.07 o 
   3   1   9      167.55      152.00    314.71 o 
   4   1   9      265.87      306.11    196.82 o 
   5   1   9      371.98      373.55    182.54 o 
  -5   2   9        0.98       -6.26    170.07 o 
  -4   2   9      468.83      401.78    160.88 o 
  -3   2   9      444.66      466.48    199.23 o 
  -2   2   9     1837.85     1805.87    237.95 o 
  -1   2   9     2448.49     2086.30    317.55 o 
   0   2   9     1217.88     1068.63    272.49 o 
   1   2   9     2487.09     2304.01    281.41 o 
   2   2   9     1827.64     1579.27    376.91 o 
   3   2   9      460.49      691.46    327.10 o 
   4   2   9      460.87      414.52    234.92 o 
   5   2   9        0.85      211.84    220.39 o 
  -5   3   9       44.63     -159.33    159.33 o 
  -4   3   9      391.67      328.67    226.06 o 
  -3   3   9       74.68       77.34    242.07 o 
  -2   3   9     2563.24     2576.15    246.36 o 
  -1   3   9     1406.44     1285.22    293.41 o 
   0   3   9     5037.88     4856.13    353.44 o 
   1   3   9     1388.25     1310.45    252.74 o 
   2   3   9     2543.28     2571.65    242.90 o 
   3   3   9       68.36       77.57    247.01 o 
   4   3   9      391.17      379.94    232.14 o 
   5   3   9       45.54      129.31    231.48 o 
  -5   4   9       13.96       79.91    224.81 o 
  -4   4   9       36.04       75.62    214.12 o 
  -3   4   9      745.33      672.73    203.24 o 
  -2   4   9     1894.51     1935.90    191.52 o 
  -1   4   9     1317.30      975.85    241.51 o 
   0   4   9      541.13      780.19    252.99 o 
   1   4   9     1319.12     1249.18    200.06 o 
   2   4   9     1901.83     1976.37    256.33 o 
   3   4   9      726.25      601.36    267.99 o 
   4   4   9       37.10      115.74    224.00 o 
   5   4   9       12.42      129.55    242.15 o 
  -5   5   9       89.02      208.71    190.99 o 
  -4   5   9      343.71      323.73    178.48 o 
  -3   5   9      135.25      121.17    192.67 o 
  -2   5   9     1781.76     1708.08    189.04 o 
  -1   5   9      548.48      564.79    214.05 o 
   0   5   9     1540.33     1667.79    196.09 o 
   1   5   9      548.92      476.66    183.15 o 
   2   5   9     1835.23     2002.41    211.23 o 
   3   5   9      144.25      283.18    242.03 o 
   4   5   9      344.90      378.42    228.75 o 
   5   5   9       90.27      130.79    163.37 o 
  -5   6   9       53.96       99.53    225.26 o 
  -4   6   9      548.41      445.11    171.29 o 
  -3   6   9     2017.98     1810.48    205.95 o 
  -2   6   9     1533.78     1671.46    190.90 o 
  -1   6   9     1842.85     1991.73    195.33 o 
   0   6   9     1419.17     1300.05    173.49 o 
   1   6   9     1788.83     1777.35    198.53 o 
   2   6   9     1527.48     1409.51    180.64 o 
   3   6   9     2035.55     1975.24    177.21 o 
   4   6   9      547.24      638.21    187.57 o 
   5   6   9       52.81     -105.12    232.09 o 
  -5   7   9      433.07      306.38    212.97 o 
  -4   7   9      611.05      698.15    219.02 o 
  -3   7   9      475.54      551.57    170.31 o 
  -2   7   9     1245.45     1126.83    185.81 o 
  -1   7   9       62.15      119.73    179.50 o 
   0   7   9        8.42       48.47    151.65 o 
   1   7   9       61.27       39.99    159.54 o 
   2   7   9     1239.99     1252.03    166.51 o 
   3   7   9      471.61      380.81    165.39 o 
   4   7   9      611.61      592.83    244.41 o 
   5   7   9      433.98      290.00    189.82 o 
  -5   8   9       26.69      162.92    217.86 o 
  -4   8   9      393.45      316.55    159.07 o 
  -3   8   9      509.11      445.13    233.14 o 
  -2   8   9     2494.61     2540.50    180.00 o 
  -1   8   9       79.38      171.90    143.88 o 
   0   8   9      955.46      871.28    162.08 o 
   1   8   9       88.86      240.07    172.79 o 
   2   8   9     2488.83     2391.46    210.46 o 
   3   8   9      525.42      681.00    147.56 o 
   4   8   9      388.06      361.50    152.32 o 
   5   8   9       26.74     -141.97    232.95 o 
  -4   9   9      419.08      431.91    188.18 o 
  -3   9   9     1866.52     1868.98    181.07 o 
  -2   9   9      137.05       21.66    171.79 o 
  -1   9   9        8.40       32.68    155.26 o 
   0   9   9     4102.24     4054.25    211.01 o 
   1   9   9        9.55      135.18    159.95 o 
   2   9   9      132.01      100.65    135.46 o 
   3   9   9     1859.13     1936.65    179.40 o 
   4   9   9      426.42      492.71    186.59 o 
  -4  10   9      288.86      251.03    196.30 o 
  -3  10   9       67.75      175.19    143.78 o 
  -2  10   9      104.93       85.19    173.93 o 
  -1  10   9       19.10       56.34    136.18 o 
   0  10   9      434.52      501.89    154.59 o 
   1  10   9       20.76      -37.45    147.82 o 
   2  10   9      113.27      254.23    152.51 o 
   3  10   9       71.13       83.48    157.66 o 
   4  10   9      277.28      359.86    155.18 o 
  -4  11   9       11.79      390.38    156.79 o 
  -3  11   9      776.74      676.17    162.15 o 
  -2  11   9      776.23      833.73    178.87 o 
  -1  11   9      220.06      313.01    150.00 o 
   0  11   9      291.45      433.15    168.61 o 
   1  11   9      223.70      196.16    137.44 o 
   2  11   9      781.20      715.70    132.01 o 
   3  11   9      802.80      879.80    187.36 o 
   4  11   9       13.91      224.14    152.37 o 
  -4  12   9      160.70      216.83    168.24 o 
  -3  12   9      275.87      227.66    152.56 o 
  -2  12   9      484.07      638.77    165.87 o 
  -1  12   9      231.33      304.42    152.61 o 
   0  12   9      202.02      353.57    135.78 o 
   1  12   9      229.47      406.59    166.67 o 
   2  12   9      489.20      449.39    130.55 o 
   3  12   9      271.06      292.14    134.70 o 
   4  12   9      161.73      112.98    167.19 o 
  -3  13   9       45.11      236.12    182.25 o 
  -2  13   9      198.41      121.61    145.54 o 
  -1  13   9      304.92      430.52    133.10 o 
   0  13   9      169.25      149.46    130.94 o 
   1  13   9      301.87      329.65    157.71 o 
   2  13   9      190.69      328.73    122.99 o 
   3  13   9       44.61       10.15    154.31 o 
  -3  14   9      145.97      221.81    162.30 o 
  -2  14   9      366.59      416.89    148.03 o 
  -1  14   9     1054.09     1205.08    153.91 o 
   0  14   9        5.30      -27.30    134.40 o 
   1  14   9     1042.09      870.92    137.41 o 
   2  14   9      371.85      280.34    134.23 o 
   3  14   9      152.36      256.06    190.70 o 
  -2  15   9      105.30      257.35    161.58 o 
  -1  15   9      323.32      317.42    150.91 o 
   0  15   9      109.67       66.55    148.88 o 
   1  15   9      328.17      359.44    179.32 o 
   2  15   9      110.88      112.81    141.72 o 
  -2  16   9       34.02       41.07    165.52 o 
  -1  16   9      121.64      177.85    138.41 o 
   0  16   9       55.82      230.56    162.78 o 
   1  16   9      122.46       19.24    142.49 o 
   2  16   9       30.68       55.00    143.39 o 
  -1  17   9      160.39      224.04    131.27 o 
   0  17   9        1.83       78.10    148.39 o 
   1  17   9      159.74      155.76    168.83 o 
   0   0  10     9045.17     8360.66    539.93 o 
   1   0  10      331.26      462.91    345.97 o 
   2   0  10       70.31       57.64    270.32 o 
   3   0  10     2781.84     3024.39    271.78 o 
   4   0  10     1714.69     1414.94    301.06 o 
   5   0  10     1795.81     1566.03    177.88 o 
  -5   1  10      308.21      214.99    160.80 o 
  -4   1  10      145.07      157.15    242.30 o 
  -3   1  10      213.19      282.10    324.12 o 
  -2   1  10     1549.62     1193.07    388.69 o 
  -1   1  10     1415.91     1719.82    307.21 o 
   0   1  10     6146.35     5957.41    402.00 o 
   1   1  10     1411.70      889.39    359.36 o 
   3   1  10      203.35      287.81    229.52 o 
   4   1  10      139.88      508.57    184.17 o 
   5   1  10      302.51      291.68    222.85 o 
  -5   2  10        7.61      263.87    222.58 o 
  -4   2  10      329.24      311.86    225.16 o 
  -3   2  10     2633.32     2520.71    347.70 o 
  -2   2  10     2263.12     2180.45    287.81 o 
  -1   2  10     2152.74     1988.96    372.86 o 
   0   2  10      581.55      502.55    339.56 o 
   1   2  10     2139.93     1913.92    310.28 o 
   2   2  10     2283.74     2276.30    382.21 o 
   3   2  10     2621.27     3086.23    369.37 o 
   4   2  10      311.14      263.97    184.32 o 
   5   2  10        6.91      111.36    225.48 o 
  -5   3  10      184.79      155.87    193.57 o 
  -4   3  10      322.80        6.44    176.90 o 
  -3   3  10      678.79      511.33    194.19 o 
  -2   3  10     6667.97     6604.36    359.66 o 
  -1   3  10      877.74      860.18    289.62 o 
   0   3  10      782.29      591.30    241.16 o 
   1   3  10      867.66      878.49    240.48 o 
   2   3  10     6675.04     7068.40    280.32 o 
   3   3  10      684.49      825.81    331.90 o 
   4   3  10      317.65      282.70    317.80 o 
   5   3  10      187.19        0.39    183.53 o 
  -5   4  10      327.88       43.28    186.81 o 
  -4   4  10      512.56      437.17    226.22 o 
  -3   4  10     3316.49     3286.51    400.22 o 
  -2   4  10     1007.19      989.34    214.74 o 
  -1   4  10      131.33      -96.82    195.54 o 
   0   4  10     1098.34     1000.55    205.66 o 
   1   4  10      112.86     -103.07    233.12 o 
   2   4  10     1023.93      909.36    247.63 o 
   3   4  10     3298.03     3469.21    417.71 o 
   4   4  10      505.92      624.27    335.04 o 
   5   4  10      323.67      234.21    339.79 o 
  -5   5  10       55.65       35.50    179.50 o 
  -4   5  10      853.94      860.70    188.34 o 
  -3   5  10      239.67      310.16    242.29 o 
  -2   5  10      789.84      934.36    186.72 o 
  -1   5  10     1010.36     1255.38    216.67 o 
   0   5  10      295.12      279.84    214.59 o 
   1   5  10     1017.69     1206.38    203.90 o 
   2   5  10      742.70      754.78    176.80 o 
   3   5  10      226.23      182.19    219.32 o 
   4   5  10      848.75      816.61    334.33 o 
   5   5  10       57.97      -48.70    224.79 o 
  -5   6  10      165.86      249.91    188.06 o 
  -4   6  10      111.72      250.01    219.74 o 
  -3   6  10      246.29      462.60    236.87 o 
  -2   6  10      837.51      821.74    167.72 o 
  -1   6  10      260.64      150.01    224.76 o 
   0   6  10      190.45      274.15    165.40 o 
   1   6  10      243.36      205.80    187.26 o 
   2   6  10      822.98      771.92    146.10 o 
   3   6  10      245.71      239.41    144.45 o 
   4   6  10      119.47      260.16    183.89 o 
   5   6  10      164.08      279.94    182.01 o 
  -5   7  10       21.01      241.22    210.19 o 
  -4   7  10      383.01      570.37    587.10 o 
  -3   7  10      548.81      435.69    166.71 o 
  -2   7  10      507.46      501.20    179.07 o 
  -1   7  10     1238.64     1254.53    192.11 o 
   0   7  10     1326.55     1386.85    188.45 o 
   1   7  10     1237.00     1173.29    155.75 o 
   2   7  10      491.07      438.40    161.54 o 
   3   7  10      533.74      544.15    153.82 o 
   4   7  10      381.02      375.23    163.30 o 
   5   7  10       21.97       43.63    198.35 o 
  -4   8  10      446.41      285.10    156.83 o 
  -3   8  10     1475.37     1644.75    185.40 o 
  -2   8  10      705.30      808.33    168.96 o 
  -1   8  10      419.85      463.92    148.38 o 
   0   8  10      535.67      672.99    160.61 o 
   1   8  10      414.94      407.68    159.17 o 
   2   8  10      715.49      910.48    143.50 o 
   3   8  10     1468.16     1429.90    162.46 o 
   4   8  10      427.47      356.43    140.70 o 
  -4   9  10      140.13      250.62    182.39 o 
  -3   9  10      635.94      523.40    167.00 o 
  -2   9  10     2094.37     2211.84    172.28 o 
  -1   9  10      391.26      424.37    144.86 o 
   0   9  10      551.32      562.89    138.80 o 
   1   9  10      397.48      542.39    145.50 o 
   2   9  10     2124.73     1982.52    161.96 o 
   3   9  10      639.60      591.18    149.90 o 
   4   9  10      136.34      285.53    185.73 o 
  -4  10  10      435.65      373.47    194.24 o 
  -3  10  10      578.40      625.59    163.44 o 
  -2  10  10      273.69      251.94    184.69 o 
  -1  10  10     1612.50     1509.76    152.27 o 
   0  10  10      531.43      579.26    155.95 o 
   1  10  10     1632.88     1485.00    162.14 o 
   2  10  10      277.02      270.59    160.14 o 
   3  10  10      578.05      577.40    146.51 o 
   4  10  10      436.96      425.25    182.72 o 
  -4  11  10      216.55      202.41    307.61 o 
  -3  11  10      222.82      476.05    164.42 o 
  -2  11  10     1757.80     2032.19    166.46 o 
  -1  11  10      825.59      651.46    137.32 o 
   0  11  10     1162.17     1074.44    153.93 o 
   1  11  10      823.54      731.90    151.99 o 
   2  11  10     1750.64     1959.73    286.43 o 
   3  11  10      213.26       -0.90    154.19 o 
   4  11  10      221.41      225.14    138.65 o 
  -4  12  10      222.59      256.78    156.89 o 
  -3  12  10      920.75      752.15    151.64 o 
  -2  12  10      250.76      278.71    200.82 o 
  -1  12  10     2372.24     2494.19    161.46 o 
   0  12  10      132.48      239.29    163.19 o 
   1  12  10     2360.01     2293.15    150.08 o 
   2  12  10      259.17      315.37    146.53 o 
   3  12  10      932.67      831.76    146.38 o 
   4  12  10      216.57      219.68    182.64 o 
  -3  13  10       59.65       28.72    180.09 o 
  -2  13  10       89.69      343.80    183.70 o 
  -1  13  10      520.74      490.91    129.27 o 
   0  13  10     1041.85     1151.69    171.96 o 
   1  13  10      522.25      662.08    125.51 o 
   2  13  10       93.95      231.65    138.94 o 
   3  13  10       57.40      124.12    139.97 o 
  -3  14  10      174.45      164.11    137.26 o 
  -2  14  10       18.31     -123.59    187.12 o 
  -1  14  10      205.87      179.13    165.27 o 
   0  14  10      687.25      624.15    164.45 o 
   1  14  10      195.62      184.73    146.02 o 
   2  14  10       16.60       61.73    133.23 o 
   3  14  10      174.73      326.39    183.05 o 
  -2  15  10      186.79       71.67    165.72 o 
  -1  15  10       23.91      133.21    133.36 o 
   0  15  10      393.10      377.04    151.07 o 
   1  15  10       24.93       67.27    126.90 o 
   2  15  10      181.11      282.33    129.42 o 
  -2  16  10       72.56      138.80    166.77 o 
  -1  16  10      207.91      427.83    141.89 o 
   0  16  10       14.06      245.34    145.65 o 
   1  16  10      209.04      171.32    130.29 o 
   2  16  10       75.92      260.96    142.00 o 
  -1  17  10      117.65      236.14    128.61 o 
   0  17  10        9.93      124.68    149.58 o 
   1  17  10      117.35      235.61    147.97 o 
   1   0  11     1568.29     1728.09    382.26 o 
   2   0  11      200.61      462.76    274.06 o 
   3   0  11     1013.30      629.52    335.14 o 
   4   0  11      272.98      320.73    153.25 o 
   5   0  11        0.49      279.42    208.22 o 
  -5   1  11      630.55      716.59    148.18 o 
  -4   1  11      251.12      341.61    324.32 o 
  -3   1  11     2560.06     2544.14    358.95 o 
  -2   1  11     3684.00     3149.63    283.43 o 
  -1   1  11      861.49      997.72    288.30 o 
   0   1  11     1002.38      979.66    345.30 o 
   1   1  11      852.23      699.97    287.61 o 
   3   1  11     2518.78     2391.95    359.06 o 
   4   1  11      247.66      332.44    156.74 o 
   5   1  11      648.31      566.73    188.02 o 
  -5   2  11      855.11      722.71    192.26 o 
  -4   2  11      426.16      399.60    193.08 o 
  -3   2  11       56.70      133.87    235.43 o 
  -2   2  11     1106.06      957.53    219.70 o 
  -1   2  11     7147.23     7206.13    622.72 o 
   0   2  11     2674.90     2220.90    352.50 o 
   1   2  11     7264.72     7959.89    953.49 o 
   2   2  11     1106.58     1035.18    217.77 o 
   3   2  11       56.58        6.12    229.61 o 
   4   2  11      416.21      356.60    163.50 o 
   5   2  11      853.88      754.94    233.06 o 
  -5   3  11      407.25      408.74    190.91 o 
  -4   3  11      324.20      373.05    222.06 o 
  -3   3  11      712.53      879.04    238.23 o 
  -2   3  11      947.49      984.69    187.53 o 
  -1   3  11     1396.25     1289.98    221.06 o 
   0   3  11      612.81      552.33    301.47 o 
   1   3  11     1434.72     1460.92    240.90 o 
   2   3  11      950.18      808.26    216.69 o 
   3   3  11      701.01      948.33    331.14 o 
   4   3  11      334.44       82.98    311.48 o 
   5   3  11      409.35      402.74    254.08 o 
  -5   4  11        8.94       51.52    231.42 o 
  -4   4  11      512.11      605.61    185.53 o 
  -3   4  11      487.00      633.61    235.91 o 
  -2   4  11     1685.53     1725.32    336.58 o 
  -1   4  11    10622.16    10678.96    307.55 o 
   0   4  11       30.01       31.99    226.80 o 
   1   4  11    10745.62    10163.39    354.00 o 
   2   4  11     1685.61     1581.44    274.28 o 
   3   4  11      485.58      394.96    240.58 o 
   4   4  11      518.98      443.30    307.28 o 
   5   4  11       11.04       25.99    319.57 o 
  -5   5  11      301.41      278.21    169.81 o 
  -4   5  11      132.66      188.44    222.09 o 
  -3   5  11      530.87      481.30    200.91 o 
  -2   5  11     1013.94     1103.91    205.10 o 
  -1   5  11      987.12      897.54    211.38 o 
   0   5  11     2856.37     2544.83    204.27 o 
   1   5  11     1011.58     1046.06    199.39 o 
   2   5  11     1000.06      907.24    138.04 o 
   3   5  11      537.98      434.50    196.56 o 
   4   5  11      129.28      214.34    324.22 o 
   5   5  11      305.70      224.35    188.67 o 
  -5   6  11      136.38      106.69    168.26 o 
  -4   6  11        3.59     -219.42    262.63 o 
  -3   6  11      456.91      441.58    195.18 o 
  -2   6  11      884.98      689.35    187.10 o 
  -1   6  11      842.00      743.63    227.34 o 
   0   6  11       28.73     -182.48    182.48 o 
   1   6  11      866.50      768.79    153.72 o 
   2   6  11      883.76      884.74    138.84 o 
   3   6  11      455.27      683.54    161.96 o 
   4   6  11        4.07      168.99    222.98 o 
   5   6  11      141.93      349.71    220.16 o 
  -5   7  11      588.91      528.80    252.72 o 
  -4   7  11      585.18      579.77    188.38 o 
  -3   7  11      704.27      752.37    261.95 o 
  -2   7  11      636.78      748.57    163.93 o 
  -1   7  11      338.59      392.76    209.33 o 
   0   7  11       92.28       48.05    163.04 o 
   1   7  11      341.15      361.67    179.29 o 
   2   7  11      630.40      619.24    132.83 o 
   3   7  11      706.27      615.92    153.67 o 
   4   7  11      587.31      630.94    231.71 o 
   5   7  11      583.95      442.69    191.97 o 
  -4   8  11      200.55       92.70    154.14 o 
  -3   8  11     1041.56      893.49    175.47 o 
  -2   8  11      644.09      612.43    178.08 o 
  -1   8  11     1411.66     1406.77    187.31 o 
   0   8  11      271.54      327.94    179.29 o 
   1   8  11     1411.87     1406.16    153.28 o 
   2   8  11      646.26      789.55    159.25 o 
   3   8  11     1036.72     1199.24    158.69 o 
   4   8  11      200.71      175.30    174.45 o 
  -4   9  11      541.05      562.55    186.66 o 
  -3   9  11      498.63      456.92    164.43 o 
  -2   9  11      642.83      649.24    155.77 o 
  -1   9  11      274.55      378.96    158.52 o 
   0   9  11      441.20      442.44    143.15 o 
   1   9  11      272.90      233.77    173.14 o 
   2   9  11      646.82      670.73    174.36 o 
   3   9  11      502.02      501.92    162.08 o 
   4   9  11      528.83      703.22    184.32 o 
  -4  10  11      246.95      144.74    180.48 o 
  -3  10  11       31.84       27.32    159.37 o 
  -2  10  11     1405.80     1524.24    162.63 o 
  -1  10  11      964.73      960.30    176.29 o 
   0  10  11        1.32      159.57    143.74 o 
   1  10  11      977.56     1044.62    152.76 o 
   2  10  11     1403.97     1459.20    151.47 o 
   3  10  11       30.71       65.72    153.78 o 
   4  10  11      237.26      293.12    180.15 o 
  -4  11  11      106.54      162.22    231.10 o 
  -3  11  11      444.58      742.81    142.29 o 
  -2  11  11     1593.40     1762.03    233.30 o 
  -1  11  11      717.98      703.38    149.60 o 
   0  11  11     1229.19     1251.43    173.00 o 
   1  11  11      733.73      806.47    131.46 o 
   2  11  11     1575.85     1565.15    141.91 o 
   3  11  11      444.84      474.89    180.98 o 
   4  11  11      103.65       40.18    133.71 o 
  -4  12  11      193.27      209.64    160.07 o 
  -3  12  11      103.37      265.45    163.30 o 
  -2  12  11      166.06      404.30    169.42 o 
  -1  12  11     1016.76      987.43    128.57 o 
   0  12  11        3.14      129.36    146.72 o 
   1  12  11     1002.35     1031.45    151.32 o 
   2  12  11      165.63      115.54    128.78 o 
   3  12  11      104.13       83.58    134.84 o 
   4  12  11      189.45      272.78    174.10 o 
  -3  13  11       17.75       64.95    178.75 o 
  -2  13  11      326.61      375.60    191.42 o 
  -1  13  11      286.62      391.54    135.15 o 
   0  13  11      320.77      253.60    129.82 o 
   1  13  11      288.78      483.40    148.30 o 
   2  13  11      324.87      221.30    140.96 o 
   3  13  11       19.42       56.26    179.59 o 
  -3  14  11      309.70      242.75    193.94 o 
  -2  14  11      107.74      339.82    167.41 o 
  -1  14  11      413.38      651.57    164.05 o 
   0  14  11      168.99      156.65    135.77 o 
   1  14  11      406.02      271.68    161.94 o 
   2  14  11      107.55      194.57    142.20 o 
   3  14  11      314.19      412.65    170.80 o 
  -2  15  11      115.92      408.07    165.90 o 
  -1  15  11       20.34      109.05    121.16 o 
   0  15  11      356.53      257.79    138.60 o 
   1  15  11       22.69       84.11    145.42 o 
   2  15  11      110.34      213.58    138.58 o 
  -2  16  11       56.98      174.73    150.56 o 
  -1  16  11      180.12      403.64    165.93 o 
   0  16  11        1.71       30.28    159.22 o 
   1  16  11      179.34      145.56    146.00 o 
   2  16  11       56.89        5.69    159.79 o 
   0  17  11      800.83     1010.78    172.52 o 
   0   0  12     2813.51     2493.18    437.79 o 
   1   0  12       35.68       81.96    270.05 o 
   2   0  12     3240.28     3604.77    321.89 o 
   3   0  12        8.94     -186.89    332.16 o 
   4   0  12        3.37       63.67    178.06 o 
   5   0  12       47.98       65.79    179.34 o 
  -5   1  12      565.16      512.83    190.41 o 
  -4   1  12       99.40       -2.67    255.42 o 
  -3   1  12     1935.44     2249.38    207.07 o 
  -2   1  12      174.53     -120.20    405.02 o 
  -1   1  12     1538.54     1601.10    290.73 o 
   0   1  12     1611.79     1451.79    343.73 o 
   1   1  12     1593.51     1532.52    252.87 o 
   3   1  12     1927.23     2100.07    364.39 o 
   4   1  12      112.72      109.56    172.72 o 
   5   1  12      555.64      478.96    228.61 o 
  -5   2  12       93.41       32.62    223.61 o 
  -4   2  12     1477.47     1288.10    196.87 o 
  -3   2  12       40.31      112.05    179.92 o 
  -2   2  12     1089.73      997.63    261.24 o 
  -1   2  12     3796.12     3277.52    308.06 o 
   0   2  12      929.28      923.53    381.79 o 
   1   2  12     3860.28     3229.03    285.68 o 
   2   2  12     1121.88     1162.81    214.98 o 
   3   2  12       36.77      274.92    355.21 o 
   4   2  12     1478.11     1448.58    237.01 o 
   5   2  12       83.47     -117.66    223.13 o 
  -5   3  12      561.15      604.86    188.55 o 
  -4   3  12      207.00      249.00    152.64 o 
  -3   3  12       13.07       60.15    166.38 o 
  -2   3  12     1817.67     1641.23    260.85 o 
  -1   3  12      767.62      531.36    268.12 o 
   0   3  12     4515.44     4699.65    299.63 o 
   1   3  12      767.98      616.54    259.86 o 
   2   3  12     1788.23     2022.46    243.74 o 
   3   3  12       13.37      -54.00    342.62 o 
   4   3  12      202.62       25.84    307.18 o 
   5   3  12      562.48      833.23    187.04 o 
  -5   4  12      383.66      464.00    232.69 o 
  -4   4  12      467.43      323.46    176.35 o 
  -3   4  12      335.52      231.04    190.06 o 
  -2   4  12     2730.73     2950.20    239.50 o 
  -1   4  12      590.90      595.41    245.10 o 
   0   4  12     3220.30     3177.52    227.67 o 
   1   4  12      590.28      197.76    233.32 o 
   2   4  12     2671.22     3047.95    278.47 o 
   3   4  12      347.05      326.44    359.97 o 
   4   4  12      471.87      299.79    225.82 o 
   5   4  12      389.37      351.14    151.58 o 
  -5   5  12      230.40      297.48    219.16 o 
  -4   5  12      133.44       87.46    181.34 o 
  -3   5  12      119.59       39.81    193.48 o 
  -2   5  12      302.66      335.11    181.72 o 
  -1   5  12      578.63      644.82    247.07 o 
   0   5  12     1932.48     1987.49    215.12 o 
   1   5  12      612.23      705.35    161.69 o 
   2   5  12      313.40      462.65    156.07 o 
   3   5  12      120.14      259.91    237.36 o 
   4   5  12      126.90      -59.16    316.08 o 
   5   5  12      243.66      162.87    227.13 o 
  -5   6  12       12.10      255.11    171.26 o 
  -4   6  12        2.08      -46.00    176.96 o 
  -3   6  12      248.35      225.77    164.62 o 
  -2   6  12     2454.79     2626.97    201.62 o 
  -1   6  12     2760.10     2778.13    237.13 o 
   0   6  12     5413.20     5047.52    194.44 o 
   1   6  12     2714.65     2739.11    185.20 o 
   2   6  12     2427.62     2036.23    198.24 o 
   3   6  12      239.65      110.38    150.35 o 
   4   6  12        1.63      112.19    174.68 o 
   5   6  12       10.48      -72.95    183.07 o 
  -5   7  12      110.78      158.52    150.88 o 
  -4   7  12      228.68      235.38    163.59 o 
  -3   7  12     1399.81     1257.34    248.22 o 
  -2   7  12      388.29      506.46    212.73 o 
  -1   7  12      284.75      258.26    188.16 o 
   0   7  12     1961.24     1968.22    171.46 o 
   1   7  12      267.09      301.27    149.51 o 
   2   7  12      389.79      245.42    179.01 o 
   3   7  12     1400.76     1392.09    150.50 o 
   4   7  12      209.59      121.74    220.19 o 
   5   7  12      105.14      121.16    225.51 o 
  -4   8  12      318.54      516.85    265.36 o 
  -3   8  12      140.13      161.44    171.09 o 
  -2   8  12        2.53       25.85    175.62 o 
  -1   8  12      244.36      284.31    181.44 o 
   0   8  12      463.86      623.99    157.72 o 
   1   8  12      250.57      258.43    162.25 o 
   2   8  12        3.90       50.28    174.63 o 
   3   8  12      149.08      169.37    163.75 o 
   4   8  12      312.82      195.39    176.05 o 
  -4   9  12      185.03      116.92    178.51 o 
  -3   9  12      907.29      848.54    167.08 o 
  -2   9  12      680.36      546.82    189.57 o 
  -1   9  12      259.30      339.23    179.62 o 
   0   9  12       62.00       49.98    140.75 o 
   1   9  12      261.60      396.61    158.75 o 
   2   9  12      670.01      650.54    170.74 o 
   3   9  12      912.11      668.67    147.74 o 
   4   9  12      199.67       61.63    152.97 o 
  -4  10  12      310.09      337.00    180.59 o 
  -3  10  12      248.28      468.65    159.82 o 
  -2  10  12      138.80       66.82    152.90 o 
  -1  10  12      130.98      226.55    156.95 o 
   0  10  12      354.12      403.91    148.41 o 
   1  10  12      134.08       88.48    152.99 o 
   2  10  12      144.05       71.35    138.52 o 
   3  10  12      236.03      295.19    159.13 o 
   4  10  12      307.93      201.56    140.77 o 
  -4  11  12      372.99      277.97    190.25 o 
  -3  11  12      498.05      603.59    164.26 o 
  -2  11  12      103.55        2.34    195.47 o 
  -1  11  12      611.60      547.63    134.44 o 
   0  11  12      230.86      278.29    122.69 o 
   1  11  12      606.99      577.88    151.05 o 
   2  11  12      107.43       70.46    141.97 o 
   3  11  12      504.86      348.20    145.54 o 
   4  11  12      372.78      229.96    166.71 o 
  -3  12  12       41.85      115.96    155.12 o 
  -2  12  12      477.74      621.97    171.87 o 
  -1  12  12     1443.96     1510.59    141.68 o 
   0  12  12      732.93      812.22    151.64 o 
   1  12  12     1437.72     1285.80    141.89 o 
   2  12  12      469.39      518.91    142.09 o 
   3  12  12       40.47       14.96    144.34 o 
  -3  13  12      176.64      171.83    157.86 o 
  -2  13  12      106.52      105.43    161.05 o 
  -1  13  12      457.06      392.09    160.64 o 
   0  13  12     1713.30     1801.86    152.19 o 
   1  13  12      452.88      459.18    132.72 o 
   2  13  12      107.77       70.61    144.32 o 
   3  13  12      175.01      256.23    181.74 o 
  -3  14  12       11.48      137.35    174.13 o 
  -2  14  12      211.02      436.73    188.16 o 
  -1  14  12       24.86      107.93    124.61 o 
   0  14  12       46.43       39.97    169.22 o 
   1  14  12       22.53      127.16    134.47 o 
   2  14  12      210.68      354.60    129.16 o 
   3  14  12        8.96      117.77    183.99 o 
  -2  15  12       24.93      254.02    184.43 o 
  -1  15  12      237.21      329.31    138.94 o 
   0  15  12     1040.51      990.37    171.05 o 
   1  15  12      232.00      357.52    137.88 o 
   2  15  12       26.98      -15.33    125.01 o 
  -1  16  12       40.59      170.76    148.70 o 
   0  16  12       31.45      123.86    143.35 o 
   1  16  12       38.67        5.82    143.00 o 
   0  17  12        0.68     -130.32    130.32 o 
   1   0  13     7279.36     7756.67    434.33 o 
   2   0  13     2982.17     3560.88    459.35 o 
   3   0  13     4883.85     5126.95    375.14 o 
   4   0  13      497.72      522.06    183.75 o 
   5   0  13      184.25      315.48    213.17 o 
  -5   1  13        2.28      121.00    169.31 o 
  -4   1  13      870.43      711.86    238.74 o 
  -3   1  13     2684.43     2391.27    247.63 o 
  -2   1  13     7263.52     7886.14   1174.30 o 
  -1   1  13     7715.04     8079.73    541.47 o 
   0   1  13       76.87      137.60    305.86 o 
   1   1  13     7763.98     7968.18    652.27 o 
   2   1  13     7270.30     7472.83    370.03 o 
   3   1  13     2752.25     2738.20    220.73 o 
   4   1  13      897.37     1029.72    188.88 o 
   5   1  13        2.33      145.20    154.69 o 
  -5   2  13      146.20      -91.56    184.39 o 
  -4   2  13      847.03      729.48    185.37 o 
  -3   2  13     1261.70     1119.30    197.77 o 
  -2   2  13     1163.68      935.98    214.40 o 
  -1   2  13     2235.15     2026.59    582.30 o 
   0   2  13      969.56    15793.87   8891.93 o 
   1   2  13     2232.24     2189.39    339.17 o 
   2   2  13     1210.73     1123.40    221.57 o 
   3   2  13     1242.50     1158.02    373.01 o 
   4   2  13      856.51      774.26    226.50 o 
   5   2  13      148.07      366.49    153.57 o 
  -5   3  13       46.33      -20.86    221.81 o 
  -4   3  13      214.20      209.81    212.42 o 
  -3   3  13       33.77      260.86    227.09 o 
  -2   3  13     3150.32     3282.68    269.96 o 
  -1   3  13     4264.38     4569.19    489.03 o 
   0   3  13      650.92      156.14    527.61 o 
   1   3  13     4239.31     4359.39    268.60 o 
   2   3  13     3105.79     3335.52    262.34 o 
   3   3  13       36.81       15.93    361.58 o 
   4   3  13      217.88      334.89    220.51 o 
   5   3  13       44.11      399.10    247.03 o 
  -5   4  13       15.19       68.23    176.32 o 
  -4   4  13      109.36      327.83    219.66 o 
  -3   4  13     1247.95      974.18    237.26 o 
  -2   4  13     1594.05     1343.01    265.72 o 
  -1   4  13     4638.82     4680.32    327.10 o 
   0   4  13      776.98      664.65    248.20 o 
   1   4  13     4659.06     4582.97    218.02 o 
   2   4  13     1564.56     1582.35    233.88 o 
   3   4  13     1242.02     1186.74    379.79 o 
   4   4  13      109.32      221.62    304.60 o 
   5   4  13       15.01      -26.25    184.21 o 
  -5   5  13      367.40      456.75    252.49 o 
  -4   5  13      188.48       84.27    152.46 o 
  -3   5  13      651.02      571.68    233.13 o 
  -2   5  13      455.51      329.70    162.28 o 
  -1   5  13     6265.41     6265.19    287.80 o 
   0   5  13      485.80      495.83    179.38 o 
   1   5  13     6230.02     5658.17    474.14 o 
   2   5  13      443.94      215.28    174.24 o 
   3   5  13      630.20      404.56    391.97 o 
   4   5  13      186.80       90.76    225.72 o 
   5   5  13      370.35       97.13    308.09 o 
  -5   6  13      243.25      280.53    223.22 o 
  -4   6  13      513.56      439.87    190.53 o 
  -3   6  13     1072.27     1169.53    243.94 o 
  -2   6  13     1870.07     1807.77    217.96 o 
  -1   6  13      921.89      832.95    236.65 o 
   0   6  13       68.42        4.95    183.04 o 
   1   6  13      911.57      796.75    170.78 o 
   2   6  13     1820.42     1791.82    165.10 o 
   3   6  13     1108.73     1220.17    162.96 o 
   4   6  13      504.51      548.40    185.65 o 
   5   6  13      239.50       86.11    183.38 o 
  -5   7  13      108.30       15.61    181.53 o 
  -4   7  13       40.68     -105.85    177.95 o 
  -3   7  13     1849.36     1541.11    215.70 o 
  -2   7  13     1061.11     1141.72    191.64 o 
  -1   7  13     4809.49     4806.81    223.77 o 
   0   7  13      462.39      403.03    146.95 o 
   1   7  13     4812.77     4728.05    193.32 o 
   2   7  13     1072.37     1059.30    183.36 o 
   3   7  13     1882.45     1733.48    173.45 o 
   4   7  13       45.63       52.50    183.21 o 
   5   7  13      107.70      192.26    241.22 o 
  -4   8  13     1079.95      881.90    189.72 o 
  -3   8  13     1162.21     1218.05    176.44 o 
  -2   8  13      225.19      235.70    177.57 o 
  -1   8  13      671.76      678.32    172.14 o 
   0   8  13        0.65        6.16    155.79 o 
   1   8  13      681.27      729.97    185.00 o 
   2   8  13      239.49      163.84    139.98 o 
   3   8  13     1152.40     1013.29    174.91 o 
   4   8  13     1089.41     1069.30    161.66 o 
  -4   9  13      206.61      360.53    185.27 o 
  -3   9  13      774.43      930.54    176.84 o 
  -2   9  13      748.69      940.85    177.16 o 
  -1   9  13      403.15      426.25    209.43 o 
   0   9  13       23.08      209.47    153.62 o 
   1   9  13      395.27      556.81    154.96 o 
   2   9  13      758.77      746.53    138.82 o 
   3   9  13      782.75      750.21    188.12 o 
   4   9  13      211.27      212.89    242.26 o 
  -4  10  13       96.63      120.08    159.20 o 
  -3  10  13      341.72      242.48    159.29 o 
  -2  10  13       62.61       98.67    157.87 o 
  -1  10  13      989.01      924.28    157.74 o 
   0  10  13      435.92      441.87    153.57 o 
   1  10  13      988.44      964.27    155.59 o 
   2  10  13       64.21      127.16    149.52 o 
   3  10  13      323.40      320.91    180.39 o 
   4  10  13       96.25      160.48    159.72 o 
  -4  11  13      221.78      309.10    197.62 o 
  -3  11  13      252.59      190.12    151.73 o 
  -2  11  13       37.27      430.34    192.59 o 
  -1  11  13     3659.53     3563.42    173.01 o 
   0  11  13      294.66      527.87    169.20 o 
   1  11  13     3678.16     3523.15    170.27 o 
   2  11  13       39.08      338.34    159.85 o 
   3  11  13      243.17       49.49    150.85 o 
   4  11  13      210.26      275.36    162.24 o 
  -3  12  13      341.74      253.98    179.91 o 
  -2  12  13      657.09      749.74    168.03 o 
  -1  12  13       99.79      -88.70    157.38 o 
   0  12  13       22.41      223.92    151.38 o 
   1  12  13      106.03      152.02    144.57 o 
   2  12  13      624.27      654.96    133.05 o 
   3  12  13      335.71      186.22    198.20 o 
  -3  13  13      574.44      702.78    161.54 o 
  -2  13  13      304.64      295.12    139.04 o 
  -1  13  13        3.93      175.65    128.83 o 
   0  13  13      418.88      539.89    161.16 o 
   1  13  13        2.68       57.82    126.72 o 
   2  13  13      306.39      143.34    141.49 o 
   3  13  13      573.88      743.43    144.94 o 
  -3  14  13      188.90      211.36    199.59 o 
  -2  14  13     1100.74     1059.78    152.23 o 
  -1  14  13       18.34      -10.34    123.58 o 
   0  14  13       33.46       34.04    157.15 o 
   1  14  13       20.91      -84.68    134.06 o 
   2  14  13     1093.46     1024.71    152.10 o 
   3  14  13      186.16      267.09    156.07 o 
  -2  15  13      287.68      334.58    149.67 o 
  -1  15  13      291.12      387.98    135.70 o 
   0  15  13      128.60      234.34    148.97 o 
   1  15  13      289.94      294.05    133.06 o 
   2  15  13      293.88      208.06    145.89 o 
  -1  16  13       61.84        6.78    131.55 o 
   0  16  13      211.99      148.67    146.09 o 
   1  16  13       62.04       37.39    144.87 o 
   0  17  13       80.97      218.48    153.91 o 
   0   0  14      447.00      474.10    384.35 o 
   1   0  14      393.87      517.28    320.77 o 
   2   0  14      621.39      652.07    242.33 o 
   3   0  14      406.64      343.18    231.63 o 
   4   0  14     3180.69     3295.56    191.87 o 
   5   0  14      115.90      135.52    141.08 o 
  -5   1  14       12.55      159.92    181.66 o 
  -4   1  14      214.25        3.41    174.57 o 
  -3   1  14     3683.73     4087.69    262.63 o 
  -2   1  14     2388.07     2725.22    268.01 o 
  -1   1  14     4813.22     4315.90    621.74 o 
   0   1  14       51.37       28.03    299.07 o 
   1   1  14     4793.40     4588.87    256.29 o 
   2   1  14     2421.26     3457.02    401.53 o 
   3   1  14     3667.37     3886.57    229.88 o 
   4   1  14      216.47      433.81    377.44 o 
   5   1  14       10.66      147.82    217.11 o 
  -5   2  14      185.23      189.79    159.42 o 
  -4   2  14      105.21      145.72    219.71 o 
  -3   2  14      648.34      823.08    239.95 o 
  -2   2  14     8393.01     7530.04   1407.91 o 
  -1   2  14     3556.69     3748.85    333.01 o 
   0   2  14    20773.35    19678.98    719.81 o 
   1   2  14     3602.22     3646.51    322.83 o 
   2   2  14     8401.83     9246.80    302.85 o 
   3   2  14      640.48      727.06    380.44 o 
   4   2  14      109.10      138.87    174.71 o 
   5   2  14      184.10      227.33    210.88 o 
  -5   3  14       17.82      260.40    228.95 o 
  -4   3  14       51.60       77.05    215.39 o 
  -3   3  14     1487.94     1507.88    197.71 o 
  -2   3  14     2589.14     3059.22    348.87 o 
  -1   3  14     4179.71     4462.07    434.93 o 
   0   3  14     8667.42     8899.25    318.53 o 
   1   3  14     4225.09     3605.14    332.12 o 
   2   3  14     2590.78     2935.91    245.09 o 
   3   3  14     1470.30     1530.83    382.21 o 
   4   3  14       49.33      180.72    302.47 o 
   5   3  14       16.03      223.58    213.48 o 
  -5   4  14      167.73      269.78    233.39 o 
  -4   4  14      467.18      455.07    188.07 o 
  -3   4  14     1470.17     1332.66    167.90 o 
  -2   4  14     8123.55     8418.65    579.72 o 
  -1   4  14     2624.99     2660.98    235.76 o 
   0   4  14      865.64      341.58    410.14 o 
   1   4  14     2640.79     2418.24    168.69 o 
   2   4  14     8038.94     8482.06    288.73 o 
   3   4  14     1452.79     1625.49    385.45 o 
   4   4  14      447.98      501.19    237.75 o 
   5   4  14      166.68      110.61    224.37 o 
  -5   5  14       74.16       36.21    168.24 o 
  -4   5  14      284.37      696.18    221.32 o 
  -3   5  14      292.19       86.13    154.08 o 
  -2   5  14     2365.82     2262.76    202.61 o 
  -1   5  14     2511.97     2546.04    258.99 o 
   0   5  14      806.67      832.74    180.44 o 
   1   5  14     2517.64     2024.84    250.88 o 
   2   5  14     2355.62     2485.70    164.60 o 
   3   5  14      284.78      333.41    236.08 o 
   4   5  14      288.73      186.73    329.98 o 
   5   5  14       75.79      -45.10    211.05 o 
  -5   6  14      137.71      315.85    189.23 o 
  -4   6  14     1474.35     1398.20    233.13 o 
  -3   6  14     1369.61     1098.06    232.96 o 
  -2   6  14      262.93      305.58    208.29 o 
  -1   6  14       27.15      149.12    191.37 o 
   0   6  14      347.86      262.83    182.77 o 
   1   6  14       22.60       91.92    145.46 o 
   2   6  14      271.36      351.02    162.54 o 
   3   6  14     1371.56     1598.94    258.15 o 
   4   6  14     1466.40     1358.93    229.51 o 
   5   6  14      134.50       70.65    220.73 o 
  -5   7  14      109.63      -76.36    207.43 o 
  -4   7  14       72.94      105.10    182.77 o 
  -3   7  14     2175.11     1961.23    173.82 o 
  -2   7  14      987.81     1051.97    214.18 o 
  -1   7  14      963.37      912.47    202.33 o 
   0   7  14      383.21      438.31    146.96 o 
   1   7  14      958.59      882.03    185.71 o 
   2   7  14      991.09     1034.04    148.28 o 
   3   7  14     2176.68     2216.75    177.83 o 
   4   7  14       74.40      426.72    333.57 o 
   5   7  14      106.98      306.85    186.06 o 
  -4   8  14      301.29      541.03    228.29 o 
  -3   8  14      704.39      986.19    197.50 o 
  -2   8  14     1525.44     1617.64    171.58 o 
  -1   8  14      738.35      861.16    174.11 o 
   0   8  14     2399.88     2416.84    173.43 o 
   1   8  14      748.20      796.71    150.75 o 
   2   8  14     1546.57     1653.95    182.08 o 
   3   8  14      686.90      758.15    193.44 o 
   4   8  14      295.68      280.07    182.06 o 
  -4   9  14       30.72     -215.17    215.17 o 
  -3   9  14      240.79      132.77    189.53 o 
  -2   9  14     1324.13     1283.69    180.12 o 
  -1   9  14     1792.48     1848.22    222.72 o 
   0   9  14      638.70      551.01    178.87 o 
   1   9  14     1814.68     1761.88    170.99 o 
   2   9  14     1333.42     1468.19    170.22 o 
   3   9  14      252.01      300.85    143.55 o 
   4   9  14       29.47       75.57    175.52 o 
  -4  10  14       90.16      127.81    153.71 o 
  -3  10  14      258.33      371.62    163.70 o 
  -2  10  14     2681.22     2601.35    157.84 o 
  -1  10  14      410.79      418.20    204.06 o 
   0  10  14       39.05     -143.56    145.52 o 
   1  10  14      426.38      560.18    155.47 o 
   2  10  14     2638.23     2707.24    139.66 o 
   3  10  14      249.80      172.13    178.82 o 
   4  10  14       87.40      210.20    181.28 o 
  -4  11  14      156.11      357.10    196.56 o 
  -3  11  14      612.16      693.13    166.22 o 
  -2  11  14      531.67      414.24    166.08 o 
  -1  11  14     1717.24     1585.48    176.13 o 
   0  11  14     2661.27     2740.98    186.62 o 
   1  11  14     1679.73     1634.45    159.20 o 
   2  11  14      555.42      649.95    130.55 o 
   3  11  14      613.15      328.84    156.90 o 
   4  11  14      156.85      122.20    150.56 o 
  -3  12  14      169.62      147.73    180.02 o 
  -2  12  14      187.81      268.16    160.10 o 
  -1  12  14     1393.48     1542.96    169.50 o 
   0  12  14      999.07     1006.22    151.41 o 
   1  12  14     1409.81     1423.95    151.84 o 
   2  12  14      195.31      246.41    117.21 o 
   3  12  14      171.95      229.58    140.65 o 
  -3  13  14      365.97      379.71    161.72 o 
  -2  13  14     1504.13     1445.55    176.18 o 
  -1  13  14       14.33       16.41    131.35 o 
   0  13  14      117.29      134.81    128.29 o 
   1  13  14       16.73      -47.71    146.18 o 
   2  13  14     1522.75     1347.39    148.44 o 
   3  13  14      372.20      442.59    156.85 o 
  -3  14  14      158.02      273.47    174.96 o 
  -2  14  14      199.41      188.29    159.56 o 
  -1  14  14      232.37      387.42    162.77 o 
   0  14  14      288.58      349.42    130.20 o 
   1  14  14      237.82      441.20    143.23 o 
   2  14  14      198.06       66.79    130.42 o 
   3  14  14      165.49      273.75    166.71 o 
  -2  15  14      228.25      291.84    140.15 o 
  -1  15  14      189.74      267.59    122.65 o 
   0  15  14       46.88       81.58    125.25 o 
   1  15  14      187.33       66.74    160.42 o 
   2  15  14      230.14      372.86    154.22 o 
  -1  16  14      187.27      114.91    151.00 o 
   0  16  14       53.34      226.78    147.16 o 
   1  16  14      191.55      319.90    123.31 o 
   1   0  15      611.66      729.11    313.67 o 
   2   0  15        6.45      -32.67    261.24 o 
   3   0  15      300.80      238.63    196.73 o 
   4   0  15       69.39       51.13    174.44 o 
   5   0  15      662.30      731.35    186.15 o 
  -5   1  15       70.32      160.85    141.42 o 
  -4   1  15      666.93      558.19    159.97 o 
  -3   1  15      309.91       67.08    190.03 o 
  -2   1  15      277.00      147.22    241.58 o 
  -1   1  15     5571.06     5641.40    386.47 o 
   0   1  15     2479.83     2631.14    311.22 o 
   1   1  15     5641.29     5796.48    255.17 o 
   2   1  15      278.76      122.61    239.46 o 
   3   1  15      312.87      402.10    194.11 o 
   4   1  15      673.66      530.61    219.28 o 
   5   1  15       76.93      -30.37    211.69 o 
  -5   2  15      313.71      356.02    230.22 o 
  -4   2  15      246.21      326.69    182.94 o 
  -3   2  15      289.79      227.95    221.74 o 
  -2   2  15     2126.66     2038.50    224.23 o 
  -1   2  15      204.01      235.39    279.34 o 
   0   2  15      320.52      191.52    306.72 o 
   1   2  15      207.04       40.05    282.39 o 
   2   2  15     2130.59     2240.78    242.25 o 
   3   2  15      293.06      401.47    191.56 o 
   4   2  15      231.76      209.54    156.10 o 
   5   2  15      305.28      132.50    210.30 o 
  -5   3  15       53.12     -149.59    173.04 o 
  -4   3  15      148.75      -53.88    226.65 o 
  -3   3  15       18.54      552.82    232.00 o 
  -2   3  15     1459.54     1492.66    254.94 o 
  -1   3  15    12025.41    12306.75    571.22 o 
   0   3  15     7166.56     7043.37    296.37 o 
   1   3  15    12153.09    11756.39    642.16 o 
   2   3  15     1475.70     1514.63    285.89 o 
   3   3  15       18.21     -257.42    351.02 o 
   4   3  15      151.86      178.50    175.81 o 
   5   3  15       48.34      144.03    169.94 o 
  -5   4  15       71.67       28.44    188.00 o 
  -4   4  15      357.91      350.64    183.79 o 
  -3   4  15      438.38      199.09    225.96 o 
  -2   4  15     1981.94     1888.01    271.12 o 
  -1   4  15      542.93      583.42    186.40 o 
   0   4  15     8930.47     8895.86    315.27 o 
   1   4  15      561.54      615.46    176.60 o 
   2   4  15     2005.93     2157.69    286.19 o 
   3   4  15      434.94      587.20    363.15 o 
   4   4  15      369.17      401.02    329.22 o 
   5   4  15       77.26      -14.62    221.34 o 
  -5   5  15      414.93      445.05    200.40 o 
  -4   5  15      233.09      174.02    221.23 o 
  -3   5  15     2092.71     2152.95    238.44 o 
  -2   5  15       46.87       15.81    209.39 o 
  -1   5  15     1239.13     1289.58    244.27 o 
   0   5  15        8.72       74.28    220.94 o 
   1   5  15     1200.46     1252.32    156.60 o 
   2   5  15       48.28       43.73    170.36 o 
   3   5  15     2088.56     2098.68    246.83 o 
   4   5  15      231.43       20.78    326.29 o 
   5   5  15      411.93      613.44    319.62 o 
  -5   6  15      844.72      989.68    214.16 o 
  -4   6  15      964.16      946.00    213.87 o 
  -3   6  15      126.14      308.62    159.85 o 
  -2   6  15       97.88      161.41    168.27 o 
  -1   6  15       87.80      125.56    213.25 o 
   0   6  15      553.10      525.59    150.78 o 
   1   6  15       84.81       94.40    157.60 o 
   2   6  15       99.09      109.42    159.05 o 
   3   6  15      122.99      193.48    160.57 o 
   4   6  15      966.67      962.42    187.00 o 
   5   6  15      864.17      673.36    235.05 o 
  -4   7  15      683.82      993.20    239.64 o 
  -3   7  15      796.14      793.22    232.27 o 
  -2   7  15      141.80      172.72    217.02 o 
  -1   7  15     1615.34     1564.67    177.63 o 
   0   7  15       84.02       97.89    143.54 o 
   1   7  15     1634.09     1530.85    187.19 o 
   2   7  15      146.55      211.40    175.56 o 
   3   7  15      798.71      959.26    189.86 o 
   4   7  15      683.99      510.70    221.21 o 
  -4   8  15      755.80      500.83    224.02 o 
  -3   8  15       38.23      -42.69    227.38 o 
  -2   8  15      324.66      102.00    178.16 o 
  -1   8  15      723.69      816.02    214.49 o 
   0   8  15      885.91      827.60    164.23 o 
   1   8  15      733.59      731.83    178.24 o 
   2   8  15      326.99      248.66    141.45 o 
   3   8  15       39.36      126.54    158.10 o 
   4   8  15      764.94      594.34    177.07 o 
  -4   9  15      254.41      135.30    224.94 o 
  -3   9  15      133.90      222.36    185.63 o 
  -2   9  15     1552.90     1697.19    176.95 o 
  -1   9  15     6478.43     6469.92    217.03 o 
   0   9  15     1704.86     1572.36    156.66 o 
   1   9  15     6465.64     6455.76    191.25 o 
   2   9  15     1566.02     1575.10    143.17 o 
   3   9  15      140.03      271.69    157.20 o 
   4   9  15      260.74      294.06    141.29 o 
  -4  10  15      173.46      197.82    160.39 o 
  -3  10  15      247.27      377.21    170.88 o 
  -2  10  15      458.95      524.26    155.06 o 
  -1  10  15     1908.07     1891.23    208.94 o 
   0  10  15     5689.59     5794.55    189.08 o 
   1  10  15     1932.66     2085.03    162.18 o 
   2  10  15      452.69      345.68    148.56 o 
   3  10  15      246.63      272.74    136.30 o 
   4  10  15      175.42      247.14    133.41 o 
  -4  11  15      145.93      447.63    219.79 o 
  -3  11  15      581.81      608.90    186.20 o 
  -2  11  15      354.08      272.12    191.67 o 
  -1  11  15     2573.14     2641.29    217.16 o 
   0  11  15       36.18     -106.51    151.49 o 
   1  11  15     2500.79     2374.59    167.92 o 
   2  11  15      358.37      562.70    148.70 o 
   3  11  15      575.15      384.08    162.25 o 
   4  11  15      147.70       77.07    190.59 o 
  -3  12  15      633.81      531.11    157.58 o 
  -2  12  15      388.54      504.25    186.74 o 
  -1  12  15       49.35      -46.74    189.72 o 
   0  12  15     2693.01     2762.29    151.00 o 
   1  12  15       52.23      256.80    142.30 o 
   2  12  15      385.58      522.26    146.85 o 
   3  12  15      637.01      590.75    140.97 o 
  -3  13  15      160.61      406.55    164.71 o 
  -2  13  15      106.33       37.80    161.47 o 
  -1  13  15      264.32      248.84    144.49 o 
   0  13  15      133.64      171.97    123.70 o 
   1  13  15      265.90      200.51    141.92 o 
   2  13  15      108.36      134.34    158.33 o 
   3  13  15      161.19      270.09    160.91 o 
  -3  14  15      144.28      265.63    204.08 o 
  -2  14  15       77.78      335.78    169.53 o 
  -1  14  15      223.61      397.61    165.02 o 
   0  14  15      172.73      122.96    134.65 o 
   1  14  15      223.60      168.87    160.49 o 
   2  14  15       79.37      187.91    140.22 o 
   3  14  15      142.53      130.05    145.28 o 
  -2  15  15      175.42       24.99    192.82 o 
  -1  15  15      652.96      584.36    146.13 o 
   0  15  15       20.99      205.01    163.35 o 
   1  15  15      647.56      826.03    141.79 o 
   2  15  15      178.06      126.91    136.13 o 
  -1  16  15      195.53      379.91    170.30 o 
   0  16  15     2131.64     1904.35    161.34 o 
   1  16  15      199.11      276.09    167.65 o 
   0   0  16     3413.30     3558.99    373.61 o 
   1   0  16       96.35      114.78    296.11 o 
   2   0  16      127.04      235.91    251.28 o 
   3   0  16        0.52       53.46    185.42 o 
   4   0  16     1808.00     1796.01    185.44 o 
   5   0  16      127.56      -45.17    153.43 o 
  -5   1  16      332.31      424.25    154.03 o 
  -4   1  16       43.69      176.39    223.43 o 
  -3   1  16      147.04      177.28    190.68 o 
  -2   1  16     1457.85     1484.19    268.51 o 
  -1   1  16     6962.39     6282.77    351.01 o 
   0   1  16      227.39       92.02    267.54 o 
   1   1  16     6996.79     6833.36    388.38 o 
   2   1  16     1448.03     1940.90    333.29 o 
   3   1  16      156.73      322.77    190.34 o 
   4   1  16       46.93      182.95    216.05 o 
   5   1  16      328.67      288.63    177.77 o 
  -5   2  16      343.33      358.60    177.46 o 
  -4   2  16      463.73      214.23    221.04 o 
  -3   2  16       10.40      122.15    188.54 o 
  -2   2  16     1890.47     2062.16    257.70 o 
  -1   2  16     1979.02     2110.47    262.13 o 
   0   2  16    17359.58    16811.05    428.01 o 
   1   2  16     1971.22     1904.37    316.51 o 
   2   2  16     1858.61     1783.06    484.81 o 
   3   2  16       10.28       15.65    198.10 o 
   4   2  16      450.45      627.48    275.95 o 
   5   2  16      335.94      229.28    223.56 o 
  -5   3  16      141.96      278.98    190.10 o 
  -4   3  16       81.48      164.20    223.54 o 
  -3   3  16     1237.17     1315.70    202.83 o 
  -2   3  16     1222.13     1202.11    209.83 o 
  -1   3  16     4267.30     3363.54   1249.95 o 
   0   3  16        0.03     -123.14    203.60 o 
   1   3  16     4259.56     3388.45   1149.85 o 
   2   3  16     1220.38     1246.28    257.19 o 
   3   3  16     1244.62     1273.86    403.91 o 
   4   3  16       83.37      292.62    180.57 o 
   5   3  16      143.03      240.43    217.87 o 
  -5   4  16      563.59      523.91    198.52 o 
  -4   4  16      871.63      901.15    193.51 o 
  -3   4  16      503.35      264.88    188.62 o 
  -2   4  16     2064.38     1911.59    266.11 o 
  -1   4  16     1478.97     1369.65    252.74 o 
   0   4  16     2350.12     2133.77    247.14 o 
   1   4  16     1478.87     1482.12    243.02 o 
   2   4  16     2105.78     2368.63    295.41 o 
   3   4  16      509.28      507.61    379.13 o 
   4   4  16      890.23      947.77    335.09 o 
   5   4  16      567.92      553.29    229.05 o 
  -5   5  16       44.21      307.08    234.30 o 
  -4   5  16      773.37      856.68    171.77 o 
  -3   5  16      350.57      271.98    225.20 o 
  -2   5  16     1291.85     1437.20    216.70 o 
  -1   5  16     3104.79     3081.52    225.66 o 
   0   5  16      169.46      321.86    164.84 o 
   1   5  16     3112.93     3205.16    189.65 o 
   2   5  16     1304.26     1593.13    193.17 o 
   3   5  16      351.85      338.64    230.97 o 
   4   5  16      764.81      819.19    336.61 o 
   5   5  16       44.18      -65.47    173.53 o 
  -5   6  16      175.12      220.72    197.56 o 
  -4   6  16     1116.97     1359.40    206.24 o 
  -3   6  16     1063.10      916.21    231.90 o 
  -2   6  16       66.10       72.93    179.55 o 
  -1   6  16       74.38      241.04    218.13 o 
   0   6  16      409.52      409.14    190.32 o 
   1   6  16       74.73      213.32    143.90 o 
   2   6  16       60.27      -17.91    178.41 o 
   3   6  16     1054.73      813.68    195.62 o 
   4   6  16     1122.42     1059.78    184.83 o 
   5   6  16      171.43       80.66    181.24 o 
  -4   7  16      638.65      582.74    184.39 o 
  -3   7  16      127.33      403.38    227.54 o 
  -2   7  16      553.83      440.99    159.26 o 
  -1   7  16       45.87       92.72    186.29 o 
   0   7  16       60.41       52.25    175.80 o 
   1   7  16       52.35      -10.97    145.50 o 
   2   7  16      545.78      598.72    175.25 o 
   3   7  16      121.42      268.52    202.86 o 
   4   7  16      636.82      567.40    178.74 o 
  -4   8  16      186.66      402.43    185.60 o 
  -3   8  16      178.41      288.49    183.27 o 
  -2   8  16     2762.76     2567.81    197.06 o 
  -1   8  16      325.64      358.26    217.62 o 
   0   8  16     2937.61     2749.85    173.73 o 
   1   8  16      326.41      277.49    164.19 o 
   2   8  16     2734.81     2805.25    172.24 o 
   3   8  16      169.35      222.13    139.90 o 
   4   8  16      186.24      155.75    157.94 o 
  -4   9  16      114.14      318.86    227.01 o 
  -3   9  16      427.93      373.13    170.81 o 
  -2   9  16      512.27      448.12    153.40 o 
  -1   9  16     2524.16     2127.22    172.98 o 
   0   9  16     1921.79     2027.79    162.04 o 
   1   9  16     2484.89     2335.59    167.89 o 
   2   9  16      510.27      486.25    149.52 o 
   3   9  16      433.92      418.72    162.62 o 
   4   9  16      105.72      305.58    156.69 o 
  -4  10  16      152.84      300.98    196.43 o 
  -3  10  16       43.82      129.89    161.37 o 
  -2  10  16     1070.71     1021.41    174.86 o 
  -1  10  16      735.61      684.24    203.10 o 
   0  10  16      479.48      388.98    144.02 o 
   1  10  16      729.22      518.60    148.43 o 
   2  10  16     1115.00      983.22    151.41 o 
   3  10  16       42.11      128.70    157.98 o 
   4  10  16      154.67      152.94    157.16 o 
  -4  11  16      732.40      424.44    227.96 o 
  -3  11  16      217.94      201.88    185.63 o 
  -2  11  16      442.57      372.56    190.16 o 
  -1  11  16      522.43      128.80    201.31 o 
   0  11  16     6833.01     6712.27    177.67 o 
   1  11  16      542.01      520.12    155.40 o 
   2  11  16      439.38      488.46    144.82 o 
   3  11  16      230.87      260.95    184.05 o 
   4  11  16      728.07      731.46    191.53 o 
  -3  12  16      228.59      224.89    157.17 o 
  -2  12  16       26.52     -142.03    187.19 o 
  -1  12  16      193.00      228.69    145.23 o 
   0  12  16      925.56     1046.86    151.18 o 
   1  12  16      191.79      317.72    124.14 o 
   2  12  16       26.58      167.60    139.67 o 
   3  12  16      226.48      316.82    185.27 o 
  -3  13  16      299.70      237.30    161.36 o 
  -2  13  16      966.42      904.62    169.39 o 
  -1  13  16      381.57      372.74    192.98 o 
   0  13  16      582.41      561.70    148.49 o 
   1  13  16      396.23      457.14    132.45 o 
   2  13  16      952.89      815.43    138.36 o 
   3  13  16      301.99      395.48    209.70 o 
  -2  14  16      150.72      199.30    179.95 o 
  -1  14  16        1.14     -128.25    161.07 o 
   0  14  16     1655.12     1557.23    137.90 o 
   1  14  16        1.12       80.57    146.39 o 
   2  14  16      153.97      234.23    158.37 o 
  -2  15  16       42.90      254.40    197.32 o 
  -1  15  16      930.50     1169.58    196.38 o 
   0  15  16      117.76       59.22    148.09 o 
   1  15  16      922.44      925.54    147.79 o 
   2  15  16       42.30      291.50    145.53 o 
  -1  16  16       23.16      105.20    146.21 o 
   0  16  16        7.66      126.97    134.16 o 
   1  16  16       23.04       -3.72    136.73 o 
   1   0  17       22.95      -67.59    282.70 o 
   2   0  17     4625.45     5452.74    989.21 o 
   3   0  17       40.23      417.10    244.85 o 
   4   0  17     1067.88     1158.08    164.32 o 
   5   0  17      126.01      101.76    179.50 o 
  -5   1  17      614.86      560.60    141.51 o 
  -4   1  17      210.95      328.92    182.04 o 
  -3   1  17     2794.28     2635.08    300.15 o 
  -2   1  17     3964.66     4657.04    310.13 o 
  -1   1  17      884.23      800.23    305.36 o 
   0   1  17     2576.26     2762.77    280.04 o 
   1   1  17      843.47      679.00    200.32 o 
   2   1  17     3977.31     4439.75    487.39 o 
   3   1  17     2741.14     2746.77    217.35 o 
   4   1  17      206.09      460.77    179.27 o 
   5   1  17      614.09      620.49    178.49 o 
  -5   2  17       37.61     -112.41    192.20 o 
  -4   2  17      320.00      310.77    192.60 o 
  -3   2  17      574.07      760.44    243.22 o 
  -2   2  17       82.83     -124.85    234.40 o 
  -1   2  17     2705.52     2716.47    303.99 o 
   0   2  17      650.25      562.66    259.50 o 
   1   2  17     2703.89     2887.89    242.47 o 
   2   2  17       69.92      -69.37    425.24 o 
   3   2  17      571.47      538.55    319.77 o 
   4   2  17      309.45      551.10    285.84 o 
   5   2  17       37.92       86.55    177.53 o 
  -5   3  17       42.19      -93.09    191.09 o 
  -4   3  17      451.75      586.05    228.81 o 
  -3   3  17      135.71      236.99    231.35 o 
  -2   3  17      758.50      615.57    215.18 o 
  -1   3  17    10312.58    10717.58    375.46 o 
   0   3  17     1802.44     1710.55    224.41 o 
   1   3  17    10342.27     9572.21   1605.69 o 
   2   3  17      738.26      763.28    277.18 o 
   3   3  17      138.40       36.05    443.45 o 
   4   3  17      453.49      486.64    222.70 o 
   5   3  17       42.34      138.47    167.32 o 
  -5   4  17       97.06      150.65    232.95 o 
  -4   4  17       19.51      259.20    182.60 o 
  -3   4  17      564.59      885.72    242.98 o 
  -2   4  17      720.68      716.80    250.56 o 
  -1   4  17      586.45      515.48    213.03 o 
   0   4  17       97.33      -52.60    186.72 o 
   1   4  17      579.34      675.57    177.32 o 
   2   4  17      712.77      694.87    185.74 o 
   3   4  17      590.61      759.52    453.26 o 
   4   4  17       21.09      110.08    332.56 o 
   5   4  17       96.78       95.32    217.51 o 
  -5   5  17      171.59      203.82    187.46 o 
  -4   5  17      377.79      652.20    239.71 o 
  -3   5  17     2356.08     2488.78    208.10 o 
  -2   5  17      661.15      807.33    249.55 o 
  -1   5  17      439.05      412.85    173.42 o 
   0   5  17       12.66       72.03    185.00 o 
   1   5  17      451.01      226.43    163.78 o 
   2   5  17      674.98      805.55    206.11 o 
   3   5  17     2377.51     2561.83    225.14 o 
   4   5  17      369.95      144.92    327.00 o 
   5   5  17      172.76      -22.57    225.92 o 
  -5   6  17      157.92      313.44    246.17 o 
  -4   6  17       34.78       56.96    231.47 o 
  -3   6  17      197.97      407.11    180.24 o 
  -2   6  17     6509.53     6454.50    316.70 o 
  -1   6  17      547.92      562.26    183.26 o 
   0   6  17      808.70      801.05    223.73 o 
   1   6  17      546.31      586.95    190.84 o 
   2   6  17     6577.73     6861.25    259.02 o 
   3   6  17      193.82      203.89    156.81 o 
   4   6  17       38.83      280.93    223.66 o 
   5   6  17      158.89      155.21    192.72 o 
  -4   7  17      224.27      162.53    227.65 o 
  -3   7  17      585.18      724.11    173.19 o 
  -2   7  17      500.33      429.59    176.51 o 
  -1   7  17     2136.50     2138.77    190.97 o 
   0   7  17     1521.04     1527.81    173.79 o 
   1   7  17     2109.78     1998.82    159.58 o 
   2   7  17      495.74      573.57    133.49 o 
   3   7  17      545.33      658.96    169.25 o 
   4   7  17      223.13      294.91    218.48 o 
  -4   8  17       18.79       55.81    190.18 o 
  -3   8  17       22.34      133.62    165.74 o 
  -2   8  17      613.93      536.35    177.08 o 
  -1   8  17       65.28      229.52    188.74 o 
   0   8  17     1628.51     1496.05    177.72 o 
   1   8  17       63.86       87.38    156.97 o 
   2   8  17      606.60      545.21    170.53 o 
   3   8  17       20.19      128.25    162.18 o 
   4   8  17       17.10     -125.32    151.52 o 
  -4   9  17       41.32      253.34    180.30 o 
  -3   9  17      457.69      427.71    165.76 o 
  -2   9  17     2257.05     2313.87    203.33 o 
  -1   9  17     1068.55     1047.06    165.30 o 
   0   9  17     2236.83     2097.04    189.45 o 
   1   9  17     1089.92     1129.06    185.16 o 
   2   9  17     2259.10     2244.11    179.18 o 
   3   9  17      448.97      368.69    163.12 o 
   4   9  17       41.20      159.05    148.62 o 
  -4  10  17      193.35      266.82    194.76 o 
  -3  10  17      207.66      371.35    190.62 o 
  -2  10  17      654.46      585.23    172.08 o 
  -1  10  17      339.64      256.70    198.03 o 
   0  10  17      106.99       68.55    173.32 o 
   1  10  17      341.32      200.68    147.87 o 
   2  10  17      650.69      796.39    123.66 o 
   3  10  17      216.96      306.89    184.98 o 
   4  10  17      195.22      159.83    159.36 o 
  -4  11  17       56.39       79.41    184.12 o 
  -3  11  17      344.16      304.94    185.76 o 
  -2  11  17      565.40      571.42    189.51 o 
  -1  11  17       85.93      305.28    196.10 o 
   0  11  17     2861.79     2757.17    173.85 o 
   1  11  17       81.26      113.42    148.77 o 
   2  11  17      581.78      491.43    124.84 o 
   3  11  17      353.40      406.78    183.35 o 
   4  11  17       52.46     -162.13    162.13 o 
  -3  12  17       11.83       26.72    154.79 o 
  -2  12  17      989.14      848.77    192.86 o 
  -1  12  17      565.05      708.97    153.86 o 
   0  12  17       43.11      128.99    163.45 o 
   1  12  17      562.54      546.89    161.70 o 
   2  12  17     1018.99     1007.32    123.95 o 
   3  12  17        9.92      -41.86    175.03 o 
  -3  13  17      978.20      691.20    168.46 o 
  -2  13  17       11.37      237.88    184.08 o 
  -1  13  17      230.06      442.95    189.65 o 
   0  13  17      266.16      204.52    135.89 o 
   1  13  17      248.66      347.22    167.57 o 
   2  13  17       11.57       42.78    140.54 o 
   3  13  17      947.54      819.70    133.72 o 
  -2  14  17      384.88      396.87    155.41 o 
  -1  14  17       25.75       87.47    148.85 o 
   0  14  17       52.64      133.63    146.93 o 
   1  14  17       24.93      162.55    161.10 o 
   2  14  17      379.10      516.34    148.62 o 
  -2  15  17      170.71      235.71    157.52 o 
  -1  15  17      282.62      272.68    154.35 o 
   0  15  17      145.42      -36.88    131.48 o 
   1  15  17      282.92      411.48    132.91 o 
   2  15  17      174.51      211.18    146.54 o 
  -1  16  17       15.01       73.37    163.26 o 
   0  16  17      139.82      119.39    147.34 o 
   1  16  17       15.49       -2.80    126.57 o 
   0   0  18     2888.11     2899.63    332.90 o 
   1   0  18       26.72       19.83    238.20 o 
   2   0  18     3456.82     4595.50    516.36 o 
   3   0  18     2377.00     2411.03    263.53 o 
   4   0  18        1.52      125.11    152.42 o 
   5   0  18       29.67      -22.22    135.68 o 
  -5   1  18       38.61      113.83    163.82 o 
  -4   1  18      368.76      464.15    226.15 o 
  -3   1  18      112.76      178.63    242.04 o 
  -2   1  18     1392.55     1331.70    261.72 o 
  -1   1  18     4541.62     4484.79    292.90 o 
   0   1  18       31.57       -3.98    235.87 o 
   1   1  18     4489.78     4921.72    286.53 o 
   2   1  18     1406.56     1479.62    282.18 o 
   3   1  18      119.95      225.09    222.14 o 
   4   1  18      360.70      267.99    159.93 o 
   5   1  18       43.37      161.24    144.90 o 
  -5   2  18      118.06      -10.93    183.73 o 
  -4   2  18      123.58      198.09    225.67 o 
  -3   2  18      398.62      264.20    238.71 o 
  -2   2  18     1808.20     1734.74    273.21 o 
  -1   2  18     1881.61     1508.59    282.62 o 
   0   2  18      603.48      574.16    243.72 o 
   1   2  18     1875.36     1950.92    199.19 o 
   2   2  18     1744.13     1703.63    218.34 o 
   3   2  18      416.45      485.75    199.02 o 
   4   2  18      126.35      256.76    179.38 o 
   5   2  18      127.64      224.65    181.45 o 
  -5   3  18       21.34       36.64    235.17 o 
  -4   3  18      648.44      536.10    191.49 o 
  -3   3  18      864.17      836.32    201.37 o 
  -2   3  18     1331.69     1427.56    265.06 o 
  -1   3  18      701.29      411.93    467.52 o 
   0   3  18      371.67      266.10    199.44 o 
   1   3  18      731.11      278.40    271.76 o 
   2   3  18     1343.71     1416.91    226.12 o 
   3   3  18      829.16      680.29    459.22 o 
   4   3  18      655.32      729.88    263.52 o 
   5   3  18       22.26      -14.70    173.75 o 
  -5   4  18      408.64      418.03    199.12 o 
  -4   4  18       27.35      131.90    225.23 o 
  -3   4  18      465.66      415.35    168.43 o 
  -2   4  18      153.90      173.79    205.78 o 
  -1   4  18      111.04      290.97    259.56 o 
   0   4  18     5931.59     6034.79    270.55 o 
   1   4  18      111.13      172.90    247.97 o 
   2   4  18      139.25      195.01    175.08 o 
   3   4  18      464.05      316.38    383.38 o 
   4   4  18       26.58       67.65    322.75 o 
   5   4  18      400.56      306.88    230.07 o 
  -5   5  18       27.75      -17.77    240.28 o 
  -4   5  18       25.53      172.97    245.05 o 
  -3   5  18      420.74      341.05    234.61 o 
  -2   5  18      378.15      251.87    209.36 o 
  -1   5  18      918.77      788.43    193.47 o 
   0   5  18        0.15      -93.99    217.45 o 
   1   5  18      935.88      884.46    188.15 o 
   2   5  18      382.53      363.54    163.34 o 
   3   5  18      430.26      295.81    201.33 o 
   4   5  18       24.46      106.89    332.66 o 
   5   5  18       25.02       60.31    231.00 o 
  -4   6  18        7.62       57.33    198.76 o 
  -3   6  18       44.45      128.23    254.16 o 
  -2   6  18      495.59      531.76    210.34 o 
  -1   6  18      338.99      318.54    201.82 o 
   0   6  18      977.96     1061.77    222.62 o 
   1   6  18      335.93      524.11    151.97 o 
   2   6  18      488.67      217.34    187.21 o 
   3   6  18       50.90      126.94    165.59 o 
   4   6  18        8.77      109.95    221.24 o 
  -4   7  18      176.47      251.84    201.59 o 
  -3   7  18      119.54      418.65    230.13 o 
  -2   7  18       55.23      128.03    178.48 o 
  -1   7  18     1209.95     1036.87    200.34 o 
   0   7  18      340.03      306.76    191.07 o 
   1   7  18     1225.50     1006.73    171.44 o 
   2   7  18       52.11       37.61    174.53 o 
   3   7  18      120.71       24.99    155.94 o 
   4   7  18      182.41      161.78    215.72 o 
  -4   8  18      123.64      230.16    215.78 o 
  -3   8  18       42.04       32.42    217.63 o 
  -2   8  18      222.34      337.08    215.86 o 
  -1   8  18      258.92      256.17    213.03 o 
   0   8  18      179.16      240.74    162.16 o 
   1   8  18      257.41      312.60    178.27 o 
   2   8  18      226.24      339.50    139.95 o 
   3   8  18       42.99        3.93    181.48 o 
   4   8  18      124.59      144.32    153.90 o 
  -4   9  18      458.59      206.37    199.07 o 
  -3   9  18      119.69      241.21    261.75 o 
  -2   9  18      542.06      576.10    197.90 o 
  -1   9  18     1310.34     1280.12    188.15 o 
   0   9  18      138.82       95.03    183.62 o 
   1   9  18     1341.19     1276.21    163.78 o 
   2   9  18      546.22      658.61    132.74 o 
   3   9  18      107.61       85.21    161.29 o 
   4   9  18      464.33      543.29    161.17 o 
  -4  10  18       17.01      109.44    198.79 o 
  -3  10  18      171.92      200.69    163.92 o 
  -2  10  18      173.03      164.81    159.72 o 
  -1  10  18      599.11      593.95    214.76 o 
   0  10  18      573.27      580.89    178.93 o 
   1  10  18      597.77      688.11    167.84 o 
   2  10  18      170.62      159.95    143.80 o 
   3  10  18      173.10      280.39    185.49 o 
   4  10  18       15.63      174.07    160.59 o 
  -3  11  18      260.96      482.87    193.18 o 
  -2  11  18      428.79      520.23    189.38 o 
  -1  11  18      858.74      759.78    171.52 o 
   0  11  18     2651.56     2759.62    170.85 o 
   1  11  18      826.64      934.92    162.33 o 
   2  11  18      433.01      384.56    145.72 o 
   3  11  18      269.58      263.21    159.16 o 
  -3  12  18       71.80      -11.08    135.62 o 
  -2  12  18      543.38      533.11    191.52 o 
  -1  12  18     1318.46     1355.71    155.32 o 
   0  12  18      968.87     1076.50    166.97 o 
   1  12  18     1315.27     1393.54    170.52 o 
   2  12  18      525.44      574.21    143.29 o 
   3  12  18       72.34      271.31    144.09 o 
  -3  13  18       77.11      171.90    159.11 o 
  -2  13  18       36.13      164.44    160.10 o 
  -1  13  18      576.55      459.87    188.96 o 
   0  13  18       13.53       58.83    131.05 o 
   1  13  18      587.17      762.07    153.28 o 
   2  13  18       37.95      208.13    128.08 o 
   3  13  18       76.04       74.35    122.81 o 
  -2  14  18       50.68      -68.72    162.32 o 
  -1  14  18       51.71      302.72    158.18 o 
   0  14  18       88.46       97.48    139.75 o 
   1  14  18       51.24      101.61    161.76 o 
   2  14  18       46.09      135.40    134.38 o 
  -2  15  18      185.53      180.97    158.48 o 
  -1  15  18      248.28      305.58    154.12 o 
   0  15  18       34.80      107.20    142.14 o 
   1  15  18      244.29      305.48    157.54 o 
   2  15  18      185.32      278.77    146.91 o 
  -1  16  18        7.66      -36.02    165.12 o 
   0  16  18       13.15      161.96    120.99 o 
   1  16  18        7.29        7.03    126.11 o 
   1   0  19     2227.33     2179.50    276.06 o 
   2   0  19     1513.37     1973.68    246.00 o 
   3   0  19     2720.68     3100.86    423.98 o 
   4   0  19        4.23      -73.48    178.95 o 
   5   0  19      544.60      586.18    179.88 o 
  -5   1  19       35.77      287.22    151.45 o 
  -4   1  19       57.73       48.06    178.77 o 
  -3   1  19      587.25      738.95    240.55 o 
  -2   1  19     1467.46     1540.79    291.56 o 
  -1   1  19     3259.57     3500.19    264.10 o 
   0   1  19      386.88      420.07    243.27 o 
   1   1  19     3197.58     3102.73    240.49 o 
   2   1  19     1464.52     1684.21    291.78 o 
   3   1  19      592.49     1008.32    216.11 o 
   4   1  19       65.02      -13.16    179.84 o 
   5   1  19       41.05      205.97    176.22 o 
  -5   2  19      772.60      789.98    238.68 o 
  -4   2  19      891.36     1038.97    238.79 o 
  -3   2  19     1448.21     1458.01    226.02 o 
  -2   2  19     1513.40     1619.76    274.08 o 
  -1   2  19      198.10      106.78    279.90 o 
   0   2  19      424.88      252.52    235.48 o 
   1   2  19      186.90       48.20    200.00 o 
   2   2  19     1490.44     1512.48    248.12 o 
   3   2  19     1437.20     1490.33    210.65 o 
   4   2  19      883.92     1108.38    195.82 o 
   5   2  19      777.20      937.39    189.70 o 
  -5   3  19      533.95      477.04    169.89 o 
  -4   3  19      222.54      273.01    232.98 o 
  -3   3  19      267.28      191.12    193.49 o 
  -2   3  19      232.97      263.17    183.36 o 
  -1   3  19     2350.31     2379.29    242.94 o 
   0   3  19     4618.94     4872.61    228.74 o 
   1   3  19     2304.26     2372.28    238.45 o 
   2   3  19      227.16      471.12    270.54 o 
   3   3  19      270.01      150.33    457.76 o 
   4   3  19      213.53      397.03    231.94 o 
   5   3  19      534.35      611.21    219.98 o 
  -5   4  19       52.45      175.62    188.72 o 
  -4   4  19      439.16      472.39    206.74 o 
  -3   4  19      841.45      859.12    243.94 o 
  -2   4  19       92.82      233.26    265.50 o 
  -1   4  19      227.35      280.34    249.38 o 
   0   4  19     7030.47     7206.15    294.04 o 
   1   4  19      217.00      131.20    202.55 o 
   2   4  19       99.76      101.29    210.52 o 
   3   4  19      849.49      564.80    392.88 o 
   4   4  19      440.30      524.50    189.36 o 
   5   4  19       50.53      -12.76    227.44 o 
  -5   5  19      275.87      348.58    197.37 o 
  -4   5  19      435.50      455.20    195.98 o 
  -3   5  19      535.21      488.98    179.32 o 
  -2   5  19      262.07      235.67    242.99 o 
  -1   5  19     1076.14     1082.24    207.71 o 
   0   5  19      749.69      702.24    190.61 o 
   1   5  19     1107.32      968.48    171.09 o 
   2   5  19      266.10      190.48    208.64 o 
   3   5  19      524.74      439.28    184.64 o 
   4   5  19      430.58      386.97    331.50 o 
   5   5  19      283.75      247.70    215.73 o 
  -4   6  19      675.02      689.69    197.28 o 
  -3   6  19        1.68      128.78    178.58 o 
  -2   6  19       70.86       83.69    197.07 o 
  -1   6  19      552.79      615.05    204.96 o 
   0   6  19      281.31      199.03    185.00 o 
   1   6  19      549.44      450.30    168.88 o 
   2   6  19       72.84       78.80    137.82 o 
   3   6  19        2.33      267.68    154.69 o 
   4   6  19      676.60      625.22    185.06 o 
  -4   7  19      387.80      422.50    209.56 o 
  -3   7  19      567.15      413.57    198.07 o 
  -2   7  19      136.90       95.11    210.81 o 
  -1   7  19      874.93      774.48    186.36 o 
   0   7  19      170.48       64.08    194.51 o 
   1   7  19      862.54      700.07    168.02 o 
   2   7  19      133.73      129.93    139.07 o 
   3   7  19      570.46      579.22    164.02 o 
   4   7  19      383.65      526.14    221.48 o 
  -4   8  19     1171.37     1125.66    205.08 o 
  -3   8  19       98.00      545.16    240.61 o 
  -2   8  19      541.48      628.15    211.52 o 
  -1   8  19       50.52       -1.14    195.55 o 
   0   8  19      465.39      295.03    171.77 o 
   1   8  19       46.44      234.88    167.75 o 
   2   8  19      537.78      660.74    153.63 o 
   3   8  19       95.07       16.20    187.42 o 
   4   8  19     1168.87     1282.93    166.86 o 
  -4   9  19      149.27       87.63    194.18 o 
  -3   9  19      291.35      285.71    185.13 o 
  -2   9  19      902.17     1012.38    194.39 o 
  -1   9  19      528.03      438.30    188.51 o 
   0   9  19     2941.23     2810.44    195.92 o 
   1   9  19      531.33      589.64    157.14 o 
   2   9  19      892.32      752.41    153.76 o 
   3   9  19      291.03      256.40    189.39 o 
   4   9  19      151.23      152.12    156.35 o 
  -4  10  19      531.96      762.16    261.24 o 
  -3  10  19       55.36      159.27    160.26 o 
  -2  10  19      103.51      159.82    173.37 o 
  -1  10  19     2192.27     2189.79    219.48 o 
   0  10  19     5187.61     4779.32    202.42 o 
   1  10  19     2161.11     1952.15    168.86 o 
   2  10  19      108.42       89.09    142.64 o 
   3  10  19       56.47       42.16    146.30 o 
   4  10  19      524.31      362.79    167.38 o 
  -3  11  19      250.53      210.62    186.92 o 
  -2  11  19      634.31      722.90    193.49 o 
  -1  11  19     1694.61     1664.96    183.51 o 
   0  11  19      103.36      170.42    170.02 o 
   1  11  19     1702.81     1750.56    176.28 o 
   2  11  19      635.32      651.00    146.92 o 
   3  11  19      252.84      245.10    159.84 o 
  -3  12  19       86.24       55.11    136.49 o 
  -2  12  19       31.82       50.73    194.40 o 
  -1  12  19      291.13      321.84    151.59 o 
   0  12  19      705.13      925.30    146.74 o 
   1  12  19      289.32      306.74    131.34 o 
   2  12  19       30.98       -7.12    147.86 o 
   3  12  19       83.85      106.96    120.05 o 
  -3  13  19      231.39      251.71    161.78 o 
  -2  13  19        9.41      235.72    175.10 o 
  -1  13  19      120.63      196.78    163.86 o 
   0  13  19      989.51      897.89    138.42 o 
   1  13  19      120.75      218.97    130.41 o 
   2  13  19        8.87      -38.96    159.12 o 
   3  13  19      233.68      303.53    148.69 o 
  -2  14  19       52.91      194.27    157.03 o 
  -1  14  19       88.04      152.08    156.21 o 
   0  14  19      631.69      655.08    129.34 o 
   1  14  19       90.61       98.68    141.53 o 
   2  14  19       51.44      112.27    122.46 o 
  -2  15  19       96.68      290.11    195.23 o 
  -1  15  19      219.83      273.74    222.30 o 
   0  15  19      192.34      215.23    129.94 o 
   1  15  19      206.37      252.75    145.41 o 
   2  15  19       94.88      167.29    171.01 o 
   0  16  19      412.65      388.19    148.89 o 
   0   0  20     3877.15     4359.12    360.20 o 
   1   0  20     1240.74     1155.43    268.18 o 
   2   0  20       15.88        5.34    215.07 o 
   3   0  20       25.60      526.19    299.62 o 
   4   0  20     2548.37     2436.34    180.23 o 
   5   0  20      230.87      253.35    181.12 o 
  -5   1  20       61.50      114.66    173.03 o 
  -4   1  20       77.51       93.66    187.75 o 
  -3   1  20     3503.51     3379.73    230.29 o 
  -2   1  20      646.39      605.74    266.61 o 
  -1   1  20     1218.34     1057.99    282.95 o 
   0   1  20     2957.47     2847.80    264.68 o 
   1   1  20     1202.71     1063.68    194.52 o 
   2   1  20      651.48      780.43    219.72 o 
   3   1  20     3538.29     3508.30    228.49 o 
   4   1  20       76.84      180.52    185.19 o 
   5   1  20       66.72       93.28    137.63 o 
  -5   2  20      317.65      224.68    188.75 o 
  -4   2  20      314.14      304.70    187.58 o 
  -3   2  20      801.30      930.42    205.19 o 
  -2   2  20      805.81      803.07    232.47 o 
  -1   2  20     2298.66     2577.76    288.40 o 
   0   2  20     3346.78     3562.38    258.69 o 
   1   2  20     2291.24     2365.47    222.77 o 
   2   2  20      808.49      944.90    212.20 o 
   3   2  20      811.46      854.00    185.81 o 
   4   2  20      316.22      441.44    185.73 o 
   5   2  20      316.01      323.96    161.43 o 
  -5   3  20      128.42      138.95    236.48 o 
  -4   3  20       51.16      330.48    180.30 o 
  -3   3  20     1036.02     1113.84    247.64 o 
  -2   3  20     1343.82     1617.95    347.91 o 
  -1   3  20     2992.34     2691.50    324.24 o 
   0   3  20       27.54     -171.50    195.90 o 
   1   3  20     2972.92     3017.25    277.35 o 
   2   3  20     1353.03     1259.07    252.98 o 
   3   3  20     1046.12     1094.39    251.85 o 
   4   3  20       53.64       90.40    176.66 o 
   5   3  20      131.49      287.66    183.53 o 
  -5   4  20       31.42       56.89    230.03 o 
  -4   4  20      423.83      463.56    236.10 o 
  -3   4  20      803.33      674.00    201.09 o 
  -2   4  20     1662.37     1706.71    207.90 o 
  -1   4  20      971.07      774.26    180.10 o 
   0   4  20      400.18      269.91    216.56 o 
   1   4  20      968.05     1067.54    249.17 o 
   2   4  20     1666.49     1672.17    206.07 o 
   3   4  20      797.50      670.58    380.55 o 
   4   4  20      423.59      525.76    184.48 o 
   5   4  20       34.34     -141.76    238.16 o 
  -5   5  20        5.35      213.68    194.05 o 
  -4   5  20       25.94     -110.49    241.26 o 
  -3   5  20     1060.08     1010.66    231.73 o 
  -2   5  20     1374.27     1303.69    221.31 o 
  -1   5  20     2393.43     2452.92    228.55 o 
   0   5  20       15.05      131.46    228.81 o 
   1   5  20     2381.51     2351.11    194.90 o 
   2   5  20     1382.86     1397.97    198.25 o 
   3   5  20     1072.20     1038.15    242.16 o 
   4   5  20       25.99        6.02    403.55 o 
   5   5  20        4.04      124.73    238.84 o 
  -4   6  20      911.70      500.07    248.01 o 
  -3   6  20      240.57      245.67    229.94 o 
  -2   6  20      887.04      945.80    246.43 o 
  -1   6  20     1392.82     1550.01    216.28 o 
   0   6  20     1528.60     1783.23    235.84 o 
   1   6  20     1415.11     1412.69    161.32 o 
   2   6  20      895.92      785.67    158.13 o 
   3   6  20      244.53      337.49    170.89 o 
   4   6  20      901.95      733.28    186.66 o 
  -4   7  20      275.84      269.79    197.29 o 
  -3   7  20      678.27      798.17    282.50 o 
  -2   7  20      971.45      923.18    180.94 o 
  -1   7  20      111.62       82.76    221.11 o 
   0   7  20        2.07       75.12    168.35 o 
   1   7  20      119.96      185.85    181.98 o 
   2   7  20      970.69      939.76    142.08 o 
   3   7  20      684.11     1000.33    185.65 o 
   4   7  20      277.07      225.96    184.70 o 
  -4   8  20      762.56      454.83    254.64 o 
  -3   8  20      288.42      161.51    167.08 o 
  -2   8  20       71.47      -65.08    149.93 o 
  -1   8  20      325.88      307.12    171.29 o 
   0   8  20       99.90      265.47    175.64 o 
   1   8  20      326.27      348.98    156.21 o 
   2   8  20       71.64      125.49    150.29 o 
   3   8  20      293.99      338.36    144.62 o 
   4   8  20      762.62      491.28    152.58 o 
  -4   9  20      255.19      438.71    236.08 o 
  -3   9  20     1174.60     1155.06    236.97 o 
  -2   9  20      665.86      735.36    166.66 o 
  -1   9  20     2737.09     2745.67    234.79 o 
   0   9  20      281.18      442.76    207.03 o 
   1   9  20     2738.27     2669.35    163.02 o 
   2   9  20      671.87      529.79    134.41 o 
   3   9  20     1189.13      906.34    163.19 o 
   4   9  20      255.28      213.81    138.04 o 
  -4  10  20      181.56      295.24    210.42 o 
  -3  10  20       77.99       93.40    188.24 o 
  -2  10  20      507.60      513.87    165.65 o 
  -1  10  20      434.14      412.20    205.36 o 
   0  10  20      544.54      475.84    180.48 o 
   1  10  20      432.28      400.16    156.94 o 
   2  10  20      508.73      415.46    147.33 o 
   3  10  20       75.90       42.82    160.83 o 
   4  10  20      174.62      -58.79    157.71 o 
  -3  11  20      246.45      192.64    169.80 o 
  -2  11  20      660.85      574.30    198.61 o 
  -1  11  20      496.79      619.54    170.73 o 
   0  11  20       15.94      190.59    165.68 o 
   1  11  20      510.87      513.88    138.26 o 
   2  11  20      643.43      736.88    151.15 o 
   3  11  20      244.39      271.18    167.88 o 
  -3  12  20       89.26       58.87    141.85 o 
  -2  12  20      233.73      489.30    188.49 o 
  -1  12  20     1546.56     1459.08    172.50 o 
   0  12  20      984.82      945.90    137.32 o 
   1  12  20     1531.65     1368.78    150.09 o 
   2  12  20      234.31      379.73    162.33 o 
   3  12  20       85.14       -3.12    143.93 o 
  -3  13  20      165.88      214.34    167.63 o 
  -2  13  20      283.24      241.76    157.60 o 
  -1  13  20       39.52      256.92    167.47 o 
   0  13  20      255.23      301.09    142.89 o 
   1  13  20       43.21      126.71    132.96 o 
   2  13  20      286.78      317.21    160.07 o 
   3  13  20      166.42      215.37    164.14 o 
  -2  14  20      426.52      373.18    190.22 o 
  -1  14  20      194.81      276.22    141.42 o 
   0  14  20       90.26      139.78    130.26 o 
   1  14  20      195.00      313.29    141.57 o 
   2  14  20      435.44      344.26    129.91 o 
  -1  15  20       37.05       91.63    183.27 o 
   0  15  20        2.59      230.29    161.43 o 
   1  15  20       35.94      280.77    166.66 o 
   0  16  20       77.51       34.93    162.99 o 
   1   0  21      727.29      832.36    258.74 o 
   2   0  21     3007.98     3355.12    320.93 o 
   3   0  21     1913.35     1932.84    210.56 o 
   4   0  21      198.74      257.96    162.20 o 
   5   0  21       44.15      124.77    157.74 o 
  -5   1  21      116.15      180.84    145.48 o 
  -4   1  21       78.80      103.27    222.26 o 
  -3   1  21     1328.61     1261.47    212.77 o 
  -2   1  21     3607.60     3796.95    297.21 o 
  -1   1  21     4001.29     4080.81    312.14 o 
   0   1  21      760.24      687.78    254.60 o 
   1   1  21     4018.18     4196.81    251.36 o 
   2   1  21     3645.39     4336.31    281.91 o 
   3   1  21     1296.56     1462.35    287.60 o 
   4   1  21       75.60      137.59    156.98 o 
   5   1  21      116.06      -16.29    155.08 o 
  -5   2  21      462.22      571.16    270.49 o 
  -4   2  21      362.96      520.73    229.38 o 
  -3   2  21     1292.70     1340.63    249.55 o 
  -2   2  21       95.92      209.56    214.76 o 
  -1   2  21     1018.01      950.26    271.00 o 
   0   2  21     3601.94     3683.26    263.42 o 
   1   2  21     1002.56     1030.64    216.12 o 
   2   2  21       85.97      187.61    247.22 o 
   3   2  21     1314.44     1251.55    193.16 o 
   4   2  21      363.46      343.67    182.44 o 
   5   2  21      461.14      425.55    184.10 o 
  -5   3  21       26.14      -66.46    226.86 o 
  -4   3  21       48.38     -123.70    180.02 o 
  -3   3  21      584.10      448.33    209.02 o 
  -2   3  21       70.99       95.83    266.40 o 
  -1   3  21      779.32      485.18    262.65 o 
   0   3  21      530.80      556.90    203.49 o 
   1   3  21      776.57      698.26    243.30 o 
   2   3  21       65.65      -12.06    197.47 o 
   3   3  21      563.61      715.68    273.57 o 
   4   3  21       51.77       93.07    178.69 o 
   5   3  21       25.73      162.17    164.30 o 
  -5   4  21      206.80      241.96    186.50 o 
  -4   4  21       26.35      194.23    234.91 o 
  -3   4  21      366.40      386.45    247.07 o 
  -2   4  21      373.93      390.04    276.77 o 
  -1   4  21      101.21      224.41    258.45 o 
   0   4  21     2664.78     2827.88    216.77 o 
   1   4  21      104.62       56.35    198.83 o 
   2   4  21      376.73      254.29    217.81 o 
   3   4  21      353.41      486.53    459.78 o 
   4   4  21       25.19      -17.76    230.65 o 
   5   4  21      208.19      149.00    196.23 o 
  -4   5  21       77.08      200.54    189.46 o 
  -3   5  21      508.08      563.49    190.66 o 
  -2   5  21     1720.41     1715.12    265.58 o 
  -1   5  21      613.00      639.06    251.83 o 
   0   5  21      140.71      268.26    216.41 o 
   1   5  21      608.04      487.69    181.41 o 
   2   5  21     1702.61     1690.50    207.49 o 
   3   5  21      504.39      461.29    240.66 o 
   4   5  21       83.78      177.38    332.05 o 
  -4   6  21      736.53      678.93    247.74 o 
  -3   6  21      261.29      381.11    262.66 o 
  -2   6  21      389.55      360.05    173.49 o 
  -1   6  21      965.41      909.17    243.08 o 
   0   6  21        0.01     -105.63    221.24 o 
   1   6  21      985.19      741.65    215.98 o 
   2   6  21      393.26      312.95    150.36 o 
   3   6  21      259.51      365.91    188.51 o 
   4   6  21      750.61      726.90    185.61 o 
  -4   7  21      368.10      402.20    198.44 o 
  -3   7  21       93.60      -51.84    183.02 o 
  -2   7  21     1661.79     1498.33    214.29 o 
  -1   7  21      233.83      225.95    230.54 o 
   0   7  21     1373.37     1350.34    186.61 o 
   1   7  21      237.15      320.87    165.98 o 
   2   7  21     1655.33     1562.43    158.94 o 
   3   7  21       84.68       71.94    160.91 o 
   4   7  21      357.17      292.78    182.35 o 
  -4   8  21      633.70      734.79    190.14 o 
  -3   8  21      773.29      931.68    203.27 o 
  -2   8  21      938.38     1061.58    171.40 o 
  -1   8  21      159.57      330.75    187.27 o 
   0   8  21      947.02     1199.70    178.96 o 
   1   8  21      159.78      170.18    155.77 o 
   2   8  21      939.95      966.17    154.39 o 
   3   8  21      784.60      978.00    184.34 o 
   4   8  21      627.71      586.34    194.71 o 
  -4   9  21       76.34      119.53    199.40 o 
  -3   9  21     1155.35      782.05    200.21 o 
  -2   9  21      218.74      263.85    168.68 o 
  -1   9  21      197.35      227.20    179.67 o 
   0   9  21     1533.98     1677.39    187.89 o 
   1   9  21      200.71      139.46    175.75 o 
   2   9  21      206.57       72.16    170.87 o 
   3   9  21     1165.27     1299.82    168.99 o 
   4   9  21       72.17      221.67    152.61 o 
  -4  10  21      279.97      248.91    201.49 o 
  -3  10  21      106.99      -66.89    255.00 o 
  -2  10  21      155.12      231.71    167.03 o 
  -1  10  21     1334.55     1352.06    205.44 o 
   0  10  21     3529.36     3743.13    229.00 o 
   1  10  21     1334.90     1288.87    166.74 o 
   2  10  21      158.18      158.80    116.94 o 
   3  10  21      112.13      202.57    183.44 o 
   4  10  21      286.33      262.03    189.77 o 
  -3  11  21      128.25      177.66    140.73 o 
  -2  11  21       61.96      200.09    191.46 o 
  -1  11  21      803.67      752.16    172.02 o 
   0  11  21       58.47       55.22    148.87 o 
   1  11  21      789.39      676.29    146.57 o 
   2  11  21       55.20       51.13    131.63 o 
   3  11  21      122.26      118.95    160.08 o 
  -3  12  21      167.74      243.15    142.94 o 
  -2  12  21     1106.60      911.98    195.13 o 
  -1  12  21       57.41       37.09    166.99 o 
   0  12  21       39.19       66.81    131.55 o 
   1  12  21       54.72       63.57    148.55 o 
   2  12  21     1107.76     1280.51    141.95 o 
   3  12  21      174.20      219.63    163.34 o 
  -3  13  21      363.42      425.71    167.91 o 
  -2  13  21      322.68      241.92    156.82 o 
  -1  13  21      120.72       49.94    161.24 o 
   0  13  21      584.68      566.18    119.04 o 
   1  13  21      126.54       82.42    124.53 o 
   2  13  21      309.73      250.21    153.86 o 
   3  13  21      374.20      404.78    148.82 o 
  -2  14  21      477.61      523.12    188.73 o 
  -1  14  21       38.12      309.95    143.21 o 
   0  14  21       50.61      111.86    142.18 o 
   1  14  21       38.85      172.90    125.97 o 
   2  14  21      480.65      499.52    166.36 o 
  -1  15  21      457.37      433.42    193.42 o 
   0  15  21       32.48      159.59    136.51 o 
   1  15  21      451.52      444.67    146.73 o 
   0   0  22      136.68      253.52    308.56 o 
   1   0  22      250.22      245.70    197.35 o 
   2   0  22      902.74     1155.06    301.34 o 
   3   0  22     2044.04     2200.75    218.20 o 
   4   0  22      193.63      337.14    179.36 o 
   5   0  22        8.20      163.66    187.82 o 
  -5   1  22      619.18      567.59    192.63 o 
  -4   1  22      145.09      255.73    218.88 o 
  -3   1  22      306.81      308.08    244.74 o 
  -2   1  22      345.52      328.15    289.85 o 
  -1   1  22       81.09       49.78    278.99 o 
   0   1  22     1023.21     1244.03    232.77 o 
   1   1  22       72.67       14.65    174.15 o 
   2   1  22      333.87      342.60    251.13 o 
   3   1  22      311.26      576.02    200.69 o 
   4   1  22      155.73      225.62    158.17 o 
   5   1  22      623.07      526.37    191.03 o 
  -5   2  22       34.15       98.03    190.49 o 
  -4   2  22      256.13      162.75    175.72 o 
  -3   2  22     1301.69     1043.65    260.02 o 
  -2   2  22      666.36      571.27    241.41 o 
  -1   2  22     3260.69     3451.02    252.10 o 
   0   2  22     3685.29     3878.49    259.81 o 
   1   2  22     3198.96     2770.99    220.96 o 
   2   2  22      668.80      728.16    278.87 o 
   3   2  22     1344.98     1479.47    184.72 o 
   4   2  22      254.98      280.16    183.99 o 
   5   2  22       30.08      199.97    198.02 o 
  -5   3  22      485.57      514.77    241.52 o 
  -4   3  22       86.20       31.48    177.85 o 
  -3   3  22      126.31       38.89    240.13 o 
  -2   3  22      835.36     1040.74    227.42 o 
  -1   3  22     3611.68     3876.68    258.73 o 
   0   3  22       32.55       28.84    194.86 o 
   1   3  22     3578.92     4099.82    239.41 o 
   2   3  22      871.29     1064.63    196.73 o 
   3   3  22      123.22      106.68    179.45 o 
   4   3  22       88.56       11.06    152.10 o 
   5   3  22      469.58      302.19    207.05 o 
  -4   4  22       42.80       52.80    180.86 o 
  -3   4  22        5.17      109.62    194.92 o 
  -2   4  22      551.97      806.12    225.12 o 
  -1   4  22      431.54      500.02    265.26 o 
   0   4  22       15.30      -12.38    185.73 o 
   1   4  22      428.46      633.89    216.45 o 
   2   4  22      572.48      507.82    218.96 o 
   3   4  22        7.25      170.05    355.92 o 
   4   4  22       45.21      107.51    240.32 o 
  -4   5  22       50.37      162.32    231.15 o 
  -3   5  22       62.59      154.67    242.46 o 
  -2   5  22      260.72      290.47    200.49 o 
  -1   5  22      334.33      362.78    260.18 o 
   0   5  22     1412.79     1300.75    208.57 o 
   1   5  22      349.98      299.46    210.11 o 
   2   5  22      250.63       76.77    227.21 o 
   3   5  22       65.30      125.73    200.84 o 
   4   5  22       49.40       84.85    324.93 o 
  -4   6  22      516.24      634.44    233.15 o 
  -3   6  22      499.65      443.91    318.28 o 
  -2   6  22      576.96      649.43    246.22 o 
  -1   6  22      498.21      588.61    203.48 o 
   0   6  22      508.33      630.36    187.61 o 
   1   6  22      492.18      267.22    177.77 o 
   2   6  22      594.28      647.04    179.50 o 
   3   6  22      508.44      528.28    188.88 o 
   4   6  22      520.88      449.72    362.55 o 
  -4   7  22      523.23      562.61    191.23 o 
  -3   7  22      469.97      365.76    233.05 o 
  -2   7  22      261.01      404.10    241.30 o 
  -1   7  22      126.07      236.97    228.99 o 
   0   7  22      864.79      957.10    206.03 o 
   1   7  22      131.23      152.21    165.38 o 
   2   7  22      260.57      332.26    172.56 o 
   3   7  22      466.97      312.75    142.03 o 
   4   7  22      514.41      392.58    251.87 o 
  -4   8  22       17.57       38.75    240.69 o 
  -3   8  22      216.92      211.83    333.52 o 
  -2   8  22      277.46      417.03    183.66 o 
  -1   8  22      104.62      173.06    205.33 o 
   0   8  22      140.94      219.45    190.78 o 
   1   8  22      110.48      109.71    156.53 o 
   2   8  22      272.15      162.36    133.44 o 
   3   8  22      210.43      148.77    195.56 o 
   4   8  22       17.05       71.51    225.17 o 
  -4   9  22      135.82      275.91    188.91 o 
  -3   9  22      247.06      256.92    186.57 o 
  -2   9  22       25.93      102.20    163.99 o 
  -1   9  22     1995.59     2170.96    234.13 o 
   0   9  22     2582.71     2488.76    195.47 o 
   1   9  22     1968.35     1754.16    184.26 o 
   2   9  22       27.65      147.33    130.96 o 
   3   9  22      244.60      104.66    157.78 o 
   4   9  22      130.23      356.81    189.24 o 
  -3  10  22      358.15      618.70    239.27 o 
  -2  10  22      178.89      315.68    183.73 o 
  -1  10  22      265.30      207.94    169.80 o 
   0  10  22      101.24       29.40    180.95 o 
   1  10  22      261.20      359.24    155.18 o 
   2  10  22      168.29      197.78    142.41 o 
   3  10  22      369.68      348.90    198.94 o 
  -3  11  22       86.23      178.64    160.55 o 
  -2  11  22      125.95      178.15    199.10 o 
  -1  11  22      291.07      334.08    163.41 o 
   0  11  22     2459.80     2305.00    181.42 o 
   1  11  22      280.52      327.23    161.28 o 
   2  11  22      127.54       18.60    152.94 o 
   3  11  22       87.99       58.50    192.04 o 
  -3  12  22        5.30       91.56    197.46 o 
  -2  12  22      169.87       91.63    164.44 o 
  -1  12  22      999.28      912.66    167.82 o 
   0  12  22        0.06       85.94    157.94 o 
   1  12  22     1017.43     1083.80    147.01 o 
   2  12  22      178.60      218.72    144.16 o 
   3  12  22        6.62      101.59    142.53 o 
  -2  13  22      138.40      181.89    141.45 o 
  -1  13  22      167.19      415.10    184.70 o 
   0  13  22      301.43      458.26    129.19 o 
   1  13  22      157.56      138.45    143.46 o 
   2  13  22      139.43      161.59    131.52 o 
  -2  14  22      290.56      344.86    186.49 o 
  -1  14  22       51.13      177.64    140.63 o 
   0  14  22      136.91      150.97    157.91 o 
   1  14  22       50.61      118.53    139.45 o 
   2  14  22      292.36      236.70    143.27 o 
  -1  15  22      100.84       90.11    146.36 o 
   0  15  22      410.61      366.53    137.01 o 
   1  15  22       96.28      122.35    135.15 o 
   1   0  23      328.74      333.46    242.72 o 
   2   0  23      281.45      448.81    288.10 o 
   3   0  23     1318.07     1170.20    208.12 o 
   4   0  23        7.87       23.44    183.32 o 
   5   0  23      165.46      256.79    146.07 o 
  -5   1  23      436.47      429.76    194.64 o 
  -4   1  23      205.98      245.83    184.88 o 
  -3   1  23      233.59      351.51    254.00 o 
  -2   1  23      826.57      811.45    298.05 o 
  -1   1  23      458.95      502.62    254.18 o 
   0   1  23       49.97      135.34    255.33 o 
   1   1  23      468.65      506.00    195.31 o 
   2   1  23      808.30      898.19    213.07 o 
   3   1  23      240.90      584.87    216.66 o 
   4   1  23      214.89      275.91    180.17 o 
   5   1  23      431.71      396.64    168.99 o 
  -5   2  23      223.48      329.69    237.65 o 
  -4   2  23      569.74      612.47    182.05 o 
  -3   2  23      534.52      469.29    209.96 o 
  -2   2  23      194.29      184.11    270.88 o 
  -1   2  23     1910.50     2049.21    242.33 o 
   0   2  23      643.82      585.85    220.19 o 
   1   2  23     1829.90     1780.35    224.49 o 
   2   2  23      192.99      222.51    217.92 o 
   3   2  23      525.17      343.22    216.43 o 
   4   2  23      578.05      563.92    157.96 o 
   5   2  23      222.29      227.61    171.68 o 
  -4   3  23      763.67      462.51    216.64 o 
  -3   3  23       58.71      286.72    243.49 o 
  -2   3  23     1732.35     1707.75    238.44 o 
  -1   3  23      738.44      794.95    263.10 o 
   0   3  23     2069.86     2040.01    194.03 o 
   1   3  23      718.01      635.28    178.35 o 
   2   3  23     1725.42     1363.32    243.25 o 
   3   3  23       59.26       31.54    174.66 o 
   4   3  23      744.42      667.15    201.68 o 
  -4   4  23       11.96       52.24    219.39 o 
  -3   4  23      662.23      348.85    198.38 o 
  -2   4  23       19.81      113.63    217.12 o 
  -1   4  23     4062.16     4078.02    310.51 o 
   0   4  23      351.59      484.78    174.33 o 
   1   4  23     4050.42     4093.33    292.90 o 
   2   4  23       20.22       12.05    197.01 o 
   3   4  23      660.77      522.88    204.73 o 
   4   4  23       14.22        5.58    220.64 o 
  -4   5  23      136.52      199.63    211.13 o 
  -3   5  23      169.56       22.73    189.22 o 
  -2   5  23       35.16      249.92    258.49 o 
  -1   5  23      710.53      557.93    270.70 o 
   0   5  23     2500.28     2464.49    228.91 o 
   1   5  23      696.48      478.24    212.19 o 
   2   5  23       33.39      -60.54    230.58 o 
   3   5  23      162.14      146.99    194.67 o 
   4   5  23      133.85      131.77    230.12 o 
  -4   6  23      105.09      265.58    226.86 o 
  -3   6  23      714.89      578.89    189.54 o 
  -2   6  23      644.59      630.71    245.03 o 
  -1   6  23       42.00      -16.11    185.46 o 
   0   6  23     1961.59     2230.02    233.68 o 
   1   6  23       45.32       89.89    177.57 o 
   2   6  23      646.57      680.75    152.32 o 
   3   6  23      720.04      628.35    147.40 o 
   4   6  23       95.15      110.79    435.21 o 
  -4   7  23      382.28      330.22    229.15 o 
  -3   7  23      407.80      484.42    166.23 o 
  -2   7  23      540.78      504.66    181.97 o 
  -1   7  23      800.51      958.29    198.48 o 
   0   7  23       57.00      130.39    198.16 o 
   1   7  23      804.93      841.51    185.79 o 
   2   7  23      546.62      510.12    157.23 o 
   3   7  23      412.78      453.32    192.28 o 
   4   7  23      386.44      406.53    247.51 o 
  -4   8  23      585.55      274.54    171.29 o 
  -3   8  23      236.94      254.50    197.95 o 
  -2   8  23      415.03      470.20    206.50 o 
  -1   8  23      220.61      395.73    180.66 o 
   0   8  23        0.50      108.70    181.08 o 
   1   8  23      228.58      276.08    169.92 o 
   2   8  23      410.53      299.17    160.22 o 
   3   8  23      237.39      270.17    159.65 o 
   4   8  23      599.57      564.79    240.26 o 
  -4   9  23      211.08      438.92    236.05 o 
  -3   9  23      207.02      382.33    248.71 o 
  -2   9  23      405.59      252.65    168.89 o 
  -1   9  23      766.94      744.92    221.67 o 
   0   9  23      854.71      771.25    176.78 o 
   1   9  23      751.81      806.85    146.67 o 
   2   9  23      392.17      448.91    144.61 o 
   3   9  23      211.91      311.52    150.67 o 
   4   9  23      219.70      266.71    160.29 o 
  -3  10  23      155.44      183.10    191.28 o 
  -2  10  23       87.42      196.91    182.45 o 
  -1  10  23      713.53      720.34    170.28 o 
   0  10  23      146.48      109.31    178.00 o 
   1  10  23      733.65      757.37    142.12 o 
   2  10  23       88.97      125.43    122.06 o 
   3  10  23      160.18      211.80    163.02 o 
  -3  11  23      464.78      236.13    244.31 o 
  -2  11  23      171.40      172.91    143.48 o 
  -1  11  23      383.26      335.11    167.32 o 
   0  11  23      554.26      345.74    166.68 o 
   1  11  23      377.25      315.98    141.27 o 
   2  11  23      170.61      200.03    136.53 o 
   3  11  23      468.66      384.97    140.65 o 
  -3  12  23       59.53       34.63    188.83 o 
  -2  12  23       20.96      240.49    168.52 o 
  -1  12  23      557.39      423.91    164.72 o 
   0  12  23      434.44      319.53    161.03 o 
   1  12  23      574.79      611.83    165.85 o 
   2  12  23       20.95      197.04    143.52 o 
   3  12  23       58.21      117.17    162.28 o 
  -2  13  23      175.50       69.03    137.50 o 
  -1  13  23       97.44      269.17    183.31 o 
   0  13  23        3.81      202.02    160.70 o 
   1  13  23       99.67       46.90    141.26 o 
   2  13  23      178.93       99.13    123.85 o 
  -2  14  23      127.04      293.63    202.76 o 
  -1  14  23      298.78      149.15    161.46 o 
   0  14  23      763.98      751.59    157.96 o 
   1  14  23      302.63      463.60    160.55 o 
   2  14  23      127.37      269.11    163.08 o 
  -1  15  23      201.68      266.66    145.73 o 
   0  15  23      168.12      295.66    192.72 o 
   1  15  23      202.36      213.49    153.58 o 
   0   0  24      339.75      417.20    264.21 o 
   1   0  24      204.49      243.27    243.46 o 
   2   0  24       83.49       94.75    295.43 o 
   3   0  24      509.33      459.89    219.29 o 
   4   0  24       98.32      -82.78    154.93 o 
   5   0  24      224.03      167.36    193.75 o 
  -5   1  24       91.91     -108.81    168.26 o 
  -4   1  24       82.59      222.04    221.66 o 
  -3   1  24      135.89      234.62    243.18 o 
  -2   1  24        5.23      229.87    293.49 o 
  -1   1  24       68.35      174.10    279.08 o 
   0   1  24        8.93       56.58    217.30 o 
   1   1  24       68.00        1.60    194.93 o 
   2   1  24        2.95       44.23    209.29 o 
   3   1  24      134.75       55.00    204.42 o 
   4   1  24       76.46       45.99    179.93 o 
   5   1  24       95.81      186.43    198.98 o 
  -4   2  24      194.57      234.18    225.37 o 
  -3   2  24     1449.42     1483.10    219.82 o 
  -2   2  24       19.71      -59.52    268.16 o 
  -1   2  24     1182.75     1213.73    243.62 o 
   0   2  24        1.18      -42.03    207.08 o 
   1   2  24     1134.14     1028.33    190.79 o 
   2   2  24       21.85     -176.42    354.10 o 
   3   2  24     1465.87     1431.67    224.05 o 
   4   2  24      205.19      159.79    150.84 o 
  -4   3  24      169.33      133.12    185.82 o 
  -3   3  24     1188.64      882.36    202.89 o 
  -2   3  24     1988.67     1756.39    284.26 o 
  -1   3  24      499.38      656.48    264.71 o 
   0   3  24      780.87      803.95    200.80 o 
   1   3  24      499.06      494.53    210.82 o 
   2   3  24     2011.85     2124.64    183.88 o 
   3   3  24     1191.82     1276.50    200.14 o 
   4   3  24      174.02      406.44    178.82 o 
  -4   4  24      402.26      382.13    179.68 o 
  -3   4  24      444.39      633.97    239.08 o 
  -2   4  24      199.06      220.25    268.08 o 
  -1   4  24      350.61      120.21    286.83 o 
   0   4  24       58.99      123.18    196.57 o 
   1   4  24      365.41      351.31    253.86 o 
   2   4  24      201.58      272.01    248.98 o 
   3   4  24      438.77      473.61    178.54 o 
   4   4  24      412.81      507.01    211.29 o 
  -4   5  24      464.50      279.64    231.27 o 
  -3   5  24      433.29      427.96    238.54 o 
  -2   5  24      405.00      329.90    212.96 o 
  -1   5  24      597.60      812.17    278.38 o 
   0   5  24       24.72      -25.43    180.24 o 
   1   5  24      600.53      544.24    173.47 o 
   2   5  24      406.11      418.72    230.55 o 
   3   5  24      439.45      331.07    255.63 o 
   4   5  24      475.19      494.79    252.64 o 
  -4   6  24       19.49       -3.85    187.55 o 
  -3   6  24      146.20       94.37    230.40 o 
  -2   6  24      620.54      634.08    255.51 o 
  -1   6  24      718.71      695.99    251.85 o 
   0   6  24       35.98      -15.36    219.82 o 
   1   6  24      722.15      654.63    187.89 o 
   2   6  24      634.52      704.20    175.74 o 
   3   6  24      141.92      158.59    163.92 o 
   4   6  24       17.26        9.81    437.13 o 
  -4   7  24      382.13      342.85    187.51 o 
  -3   7  24       90.53      246.73    236.73 o 
  -2   7  24      567.81      543.24    248.22 o 
  -1   7  24       67.06       85.99    223.82 o 
   0   7  24      747.15      776.35    200.84 o 
   1   7  24       66.78       33.65    173.15 o 
   2   7  24      577.19      543.14    153.66 o 
   3   7  24       93.67      340.13    187.40 o 
   4   7  24      390.12      304.55    234.57 o 
  -4   8  24      157.26      325.85    202.60 o 
  -3   8  24     1152.11     1133.47    203.06 o 
  -2   8  24      332.83      333.63    170.20 o 
  -1   8  24      286.45      356.32    209.84 o 
   0   8  24        4.13      146.79    184.38 o 
   1   8  24      285.49      179.74    195.18 o 
   2   8  24      322.13      400.62    153.19 o 
   3   8  24     1130.41     1086.14    199.26 o 
   4   8  24      167.52      162.82    250.54 o 
  -4   9  24       29.69      118.75    236.56 o 
  -3   9  24      494.22      692.10    241.35 o 
  -2   9  24     2687.63     2628.78    217.31 o 
  -1   9  24      330.40      308.37    205.54 o 
   0   9  24      180.07      275.32    201.39 o 
   1   9  24      328.80      358.21    140.24 o 
   2   9  24     2683.45     2602.39    177.25 o 
   3   9  24      488.43      269.82    165.93 o 
   4   9  24       29.77      170.78    170.09 o 
  -3  10  24      190.50      339.93    187.56 o 
  -2  10  24      372.35      347.16    159.24 o 
  -1  10  24      515.30      361.84    190.49 o 
   0  10  24     1744.10     1651.82    210.02 o 
   1  10  24      516.67      662.45    163.63 o 
   2  10  24      373.98      339.30    165.28 o 
   3  10  24      191.49      253.76    191.30 o 
  -3  11  24      236.61      445.89    230.90 o 
  -2  11  24     1032.03     1073.73    156.58 o 
  -1  11  24       28.07      120.17    168.24 o 
   0  11  24      170.89      139.77    146.73 o 
   1  11  24       28.56       19.75    141.91 o 
   2  11  24     1036.51     1321.20    160.96 o 
   3  11  24      234.90      293.27    138.71 o 
  -3  12  24      432.05      525.96    239.47 o 
  -2  12  24      157.37       96.12    159.82 o 
  -1  12  24      189.89      323.68    164.13 o 
   0  12  24       15.53      -49.15    165.76 o 
   1  12  24      192.33      205.14    165.34 o 
   2  12  24      150.71      389.60    166.70 o 
   3  12  24      432.44      297.78    152.47 o 
  -2  13  24       44.03       98.56    138.39 o 
  -1  13  24       89.07       11.54    184.66 o 
   0  13  24      374.50      266.41    162.31 o 
   1  13  24       88.92      174.58    127.73 o 
   2  13  24       45.08      -20.46    129.85 o 
  -2  14  24       28.46       92.41    173.37 o 
  -1  14  24       15.57        4.69    152.62 o 
   0  14  24        2.27       30.39    158.61 o 
   1  14  24       17.78      212.36    143.79 o 
   2  14  24       28.88      112.01    154.72 o 
  -1  15  24      201.24      349.31    170.44 o 
   0  15  24      298.78      280.66    192.25 o 
   1  15  24      202.11      189.45    138.77 o 
   1   0  25     1240.65     1187.52    258.43 o 
   2   0  25     4509.34     4461.71    283.23 o 
   3   0  25     2468.32     2378.53    297.17 o 
   4   0  25     1847.87     1855.91    176.54 o 
  -4   1  25       67.96      230.03    219.47 o 
  -3   1  25        1.44       35.09    241.97 o 
  -2   1  25     3366.03     3806.72    323.93 o 
  -1   1  25     1023.36     1051.52    274.03 o 
   0   1  25      961.19     1107.29    246.59 o 
   1   1  25     1018.17     1096.93    191.68 o 
   2   1  25     3386.50     3986.87    299.48 o 
   3   1  25        2.30      314.91    208.68 o 
   4   1  25       71.96      298.51    193.51 o 
  -4   2  25       32.61      108.86    188.05 o 
  -3   2  25     1592.42     1531.77    260.79 o 
  -2   2  25      103.45       94.57    265.84 o 
  -1   2  25     2744.63     2728.01    305.15 o 
   0   2  25      239.37      463.61    221.72 o 
   1   2  25     2751.03     2783.07    237.28 o 
   2   2  25      105.06       46.97    247.87 o 
   3   2  25     1629.80     1688.00    230.78 o 
   4   2  25       36.41       17.21    170.05 o 
  -4   3  25       76.21      112.12    216.61 o 
  -3   3  25      253.49      190.25    202.00 o 
  -2   3  25       36.04        5.80    266.33 o 
  -1   3  25      146.26      122.35    216.78 o 
   0   3  25     1321.41     1455.25    210.91 o 
   1   3  25      150.84      145.87    202.12 o 
   2   3  25       38.66      123.37    227.17 o 
   3   3  25      253.24      326.03    218.30 o 
   4   3  25       75.01      187.65    200.67 o 
  -4   4  25      183.47      393.71    222.06 o 
  -3   4  25       46.39      205.69    190.65 o 
  -2   4  25      276.05      239.09    214.81 o 
  -1   4  25      265.32      288.27    216.49 o 
   0   4  25       66.46       67.16    167.63 o 
   1   4  25      274.02      329.84    209.42 o 
   2   4  25      260.42      355.30    174.24 o 
   3   4  25       48.06      136.72    230.58 o 
   4   4  25      180.08      237.41    193.12 o 
  -4   5  25      463.92      467.22    186.41 o 
  -3   5  25      268.60      312.95    191.01 o 
  -2   5  25     1348.87     1406.53    261.07 o 
  -1   5  25      231.49      256.44    212.53 o 
   0   5  25        2.72       55.69    205.73 o 
   1   5  25      234.50      222.85    175.86 o 
   2   5  25     1358.30     1388.54    242.71 o 
   3   5  25      267.23      346.61    211.82 o 
   4   5  25      462.75      391.37    202.04 o 
  -4   6  25      468.29      503.09    250.87 o 
  -3   6  25     2626.77     2514.04    305.96 o 
  -2   6  25      656.36      679.28    261.06 o 
  -1   6  25      584.48      784.09    219.67 o 
   0   6  25      529.16      475.59    178.50 o 
   1   6  25      566.16      639.84    183.75 o 
   2   6  25      650.79      513.12    154.22 o 
   3   6  25     2616.87     2499.71    266.29 o 
   4   6  25      469.78      516.46    358.75 o 
  -4   7  25      442.93      621.95    186.54 o 
  -3   7  25       95.60       97.24    211.05 o 
  -2   7  25      167.91      268.16    248.33 o 
  -1   7  25      179.71      254.72    221.50 o 
   0   7  25      147.03      165.41    158.24 o 
   1   7  25      177.59      197.55    165.63 o 
   2   7  25      157.94      158.94    131.97 o 
   3   7  25       98.34      199.30    158.68 o 
   4   7  25      442.24      406.03    270.80 o 
  -4   8  25      163.11      135.63    237.53 o 
  -3   8  25      349.81      493.19    419.81 o 
  -2   8  25       59.59     -117.40    237.26 o 
  -1   8  25      644.75      702.21    195.13 o 
   0   8  25      793.04      922.53    210.29 o 
   1   8  25      639.79      609.41    179.18 o 
   2   8  25       61.31      150.78    152.05 o 
   3   8  25      345.33      516.25    201.53 o 
   4   8  25      166.50      123.67    225.24 o 
  -3   9  25      436.91      307.59    164.60 o 
  -2   9  25        0.26      138.81    165.27 o 
  -1   9  25      347.85      434.37    157.98 o 
   0   9  25       15.49        4.50    196.58 o 
   1   9  25      353.20      373.59    164.28 o 
   2   9  25        0.40       37.80    126.90 o 
   3   9  25      449.23      387.31    177.60 o 
  -3  10  25      229.84      278.57    237.17 o 
  -2  10  25      328.94      418.49    160.93 o 
  -1  10  25      746.79      633.25    200.90 o 
   0  10  25      204.21      182.03    192.94 o 
   1  10  25      736.83      633.66    168.41 o 
   2  10  25      316.01      302.47    167.27 o 
   3  10  25      231.14      193.35    167.28 o 
  -3  11  25      390.67      502.29    236.72 o 
  -2  11  25       74.21       69.05    187.43 o 
  -1  11  25      126.76      185.40    163.05 o 
   0  11  25        1.95       82.49    142.86 o 
   1  11  25      125.39      235.53    158.41 o 
   2  11  25       68.74      106.39    133.60 o 
   3  11  25      380.81      426.82    152.03 o 
  -3  12  25      382.52      216.43    202.84 o 
  -2  12  25       18.34      -58.81    180.97 o 
  -1  12  25      691.05      836.08    162.13 o 
   0  12  25      466.84      350.82    151.16 o 
   1  12  25      697.42      620.00    145.13 o 
   2  12  25       17.76      144.75    138.23 o 
   3  12  25      381.62      435.50    178.77 o 
  -2  13  25      508.19      551.32    156.35 o 
  -1  13  25      280.42      375.66    192.13 o 
   0  13  25      358.83      355.55    160.59 o 
   1  13  25      279.23      290.88    160.14 o 
   2  13  25      507.40      447.17    125.43 o 
  -1  14  25      334.28      123.79    160.89 o 
   0  14  25        0.12      143.63    183.35 o 
   1  14  25      335.36      337.13    160.07 o 
   0  15  25      255.83      284.12    160.13 o 
   0   0  26       13.03      151.62    304.57 o 
   1   0  26      876.28      878.87    265.37 o 
   2   0  26      724.08      849.97    235.28 o 
   3   0  26      172.55      -33.94    201.48 o 
   4   0  26      216.85      264.42    178.45 o 
  -4   1  26      457.79      531.25    228.62 o 
  -3   1  26      529.90      463.05    205.34 o 
  -2   1  26      484.18      465.92    293.36 o 
  -1   1  26       59.15      120.13    223.98 o 
   0   1  26     2019.06     1958.15    255.53 o 
   1   1  26       59.01       75.18    215.19 o 
   2   1  26      479.99      560.10    283.01 o 
   3   1  26      543.12      730.28    219.18 o 
   4   1  26      455.37      390.30    166.34 o 
  -4   2  26      976.88      861.74    188.99 o 
  -3   2  26      870.64      713.34    250.24 o 
  -2   2  26      695.20      695.73    297.62 o 
  -1   2  26      115.71      151.73    257.74 o 
   0   2  26       55.85      138.49    218.95 o 
   1   2  26      122.73      119.19    214.33 o 
   2   2  26      696.84     1072.82    325.68 o 
   3   2  26      881.29      804.08    219.61 o 
   4   2  26      971.22      857.80    217.52 o 
  -4   3  26      126.01       55.38    218.12 o 
  -3   3  26      138.14      145.52    232.23 o 
  -2   3  26     1980.30     1666.27    274.90 o 
  -1   3  26      315.07      432.42    213.62 o 
   0   3  26     1393.83     1410.63    221.82 o 
   1   3  26      312.73      425.08    211.12 o 
   2   3  26     1970.07     1982.18    190.92 o 
   3   3  26      131.85      118.10    214.33 o 
   4   3  26      124.86      176.53    204.79 o 
  -4   4  26      215.95       42.50    177.39 o 
  -3   4  26      241.30      219.54    234.35 o 
  -2   4  26      255.65      248.73    257.29 o 
  -1   4  26      133.45      204.98    271.82 o 
   0   4  26      143.90      349.88    191.82 o 
   1   4  26      121.65      294.24    204.67 o 
   2   4  26      257.25      388.41    172.28 o 
   3   4  26      236.44      286.25    231.02 o 
   4   4  26      215.58      261.78    202.90 o 
  -4   5  26      635.09      772.19    231.41 o 
  -3   5  26      458.86      539.04    195.64 o 
  -2   5  26       15.33      217.29    206.38 o 
  -1   5  26      691.39      577.38    226.04 o 
   0   5  26     2696.37     2547.22    213.15 o 
   1   5  26      683.99      695.96    176.65 o 
   2   5  26       18.15       14.72    179.88 o 
   3   5  26      448.34      434.64    175.72 o 
   4   5  26      625.12      849.62    209.05 o 
  -4   6  26      184.61       89.89    184.95 o 
  -3   6  26      182.85       -4.44    228.80 o 
  -2   6  26      745.83      632.52    206.64 o 
  -1   6  26      658.32      628.54    218.64 o 
   0   6  26      253.43      230.60    173.49 o 
   1   6  26      631.86      658.99    172.16 o 
   2   6  26      747.58      823.34    173.37 o 
   3   6  26      185.92      221.38    192.93 o 
   4   6  26      184.76       50.49    246.15 o 
  -4   7  26      135.85      133.17    199.93 o 
  -3   7  26      332.87      257.87    234.36 o 
  -2   7  26      227.56      -88.64    169.35 o 
  -1   7  26      266.27      409.80    183.19 o 
   0   7  26     2652.19     2670.37    185.34 o 
   1   7  26      267.40      386.61    174.24 o 
   2   7  26      216.54       95.07    145.05 o 
   3   7  26      329.42      286.28    201.86 o 
   4   7  26      134.27      216.71    238.88 o 
  -4   8  26      469.75      431.42    194.35 o 
  -3   8  26      417.32      467.87    183.30 o 
  -2   8  26      360.34      398.06    195.50 o 
  -1   8  26     2493.50     2480.57    199.95 o 
   0   8  26       32.16      -26.56    206.00 o 
   1   8  26     2479.70     2441.70    208.12 o 
   2   8  26      359.33      394.51    167.70 o 
   3   8  26      420.14      430.13    199.47 o 
   4   8  26      466.97      444.12    263.46 o 
  -3   9  26       65.18      -36.35    230.29 o 
  -2   9  26      460.90      362.41    167.01 o 
  -1   9  26       53.80      239.21    175.89 o 
   0   9  26        0.44       52.24    166.81 o 
   1   9  26       52.18      153.23    163.72 o 
   2   9  26      460.71      489.77    153.62 o 
   3   9  26       62.21      320.43    170.63 o 
  -3  10  26       69.82       62.64    193.29 o 
  -2  10  26      110.60       81.60    194.49 o 
  -1  10  26       63.44       62.07    159.51 o 
   0  10  26        4.31      -82.74    202.29 o 
   1  10  26       59.10       86.19    184.39 o 
   2  10  26      110.98      148.70    167.24 o 
   3  10  26       69.19      407.99    204.38 o 
  -3  11  26      280.76      336.20    188.00 o 
  -2  11  26      381.34      287.92    202.84 o 
  -1  11  26       16.17       96.63    163.98 o 
   0  11  26      259.90      356.66    169.98 o 
   1  11  26       15.91      184.92    185.48 o 
   2  11  26      372.54      299.85    157.84 o 
   3  11  26      279.76      217.27    142.08 o 
  -2  12  26      182.21      282.68    199.07 o 
  -1  12  26      505.82      561.67    167.33 o 
   0  12  26      265.14      270.64    142.92 o 
   1  12  26      522.53      551.93    171.08 o 
   2  12  26      179.75      441.10    163.00 o 
  -2  13  26       97.33      357.62    171.12 o 
  -1  13  26      100.28      218.92    187.16 o 
   0  13  26      288.63      332.82    146.36 o 
   1  13  26       98.43      156.75    161.26 o 
   2  13  26      101.16      187.94    143.98 o 
  -1  14  26      418.92      492.26    181.54 o 
   0  14  26       21.22       87.81    182.32 o 
   1  14  26      419.22      587.22    174.19 o 
   1   0  27      643.49      528.51    251.48 o 
   2   0  27      647.49      736.22    282.26 o 
   3   0  27      133.79        6.20    253.50 o 
   4   0  27     1518.97     1660.81    212.60 o 
  -4   1  27      361.58      459.92    185.22 o 
  -3   1  27      536.54      548.87    207.71 o 
  -2   1  27      195.27      311.84    272.20 o 
  -1   1  27      160.87      201.11    284.14 o 
   0   1  27      714.85      752.23    228.49 o 
   1   1  27      160.10      108.74    278.08 o 
   2   1  27      196.74      216.18    212.03 o 
   3   1  27      540.15      574.63    202.03 o 
   4   1  27      366.41      317.59    160.81 o 
  -4   2  27      237.34      239.11    235.16 o 
  -3   2  27      775.43      800.00    195.07 o 
  -2   2  27      166.18      192.36    258.99 o 
  -1   2  27     2109.45     2091.52    291.26 o 
   0   2  27       20.88       74.87    223.04 o 
   1   2  27     2129.43     2109.52    237.28 o 
   2   2  27      169.60      -77.11    332.11 o 
   3   2  27      783.61      763.87    222.39 o 
   4   2  27      235.03      286.35    192.69 o 
  -4   3  27      743.05      634.68    187.11 o 
  -3   3  27      805.47      964.00    236.73 o 
  -2   3  27     1511.09     1533.61    230.04 o 
  -1   3  27      627.99      539.17    278.23 o 
   0   3  27     8799.69     9063.17    281.15 o 
   1   3  27      629.36      714.75    210.05 o 
   2   3  27     1493.38     1228.48    243.06 o 
   3   3  27      808.82      734.70    236.55 o 
   4   3  27      717.75      753.32    213.87 o 
  -4   4  27       84.95      240.96    218.71 o 
  -3   4  27       81.00      232.64    229.93 o 
  -2   4  27     1085.25      845.84    256.06 o 
  -1   4  27     1190.60     1042.63    214.13 o 
   0   4  27       67.84      198.55    195.58 o 
   1   4  27     1180.43     1161.10    210.82 o 
   2   4  27     1106.69     1251.81    200.23 o 
   3   4  27       80.47      267.17    232.85 o 
   4   4  27       86.68       66.20    213.82 o 
  -4   5  27      257.25      366.77    186.16 o 
  -3   5  27      433.27      304.00    229.13 o 
  -2   5  27      224.66      266.96    245.33 o 
  -1   5  27      185.45      294.71    267.85 o 
   0   5  27     1760.37     1644.05    189.92 o 
   1   5  27      175.95      440.67    206.98 o 
   2   5  27      230.80      454.62    235.58 o 
   3   5  27      431.50      490.09    201.87 o 
   4   5  27      257.25      325.97    223.97 o 
  -4   6  27      995.17      726.46    229.83 o 
  -3   6  27      368.87      276.39    183.23 o 
  -2   6  27      181.40      389.36    243.56 o 
  -1   6  27     1421.97     1557.88    216.69 o 
   0   6  27        4.76      138.91    210.58 o 
   1   6  27     1428.52     1242.80    165.03 o 
   2   6  27      182.25       11.41    146.80 o 
   3   6  27      380.12      285.01    236.15 o 
   4   6  27      985.54      946.22    235.31 o 
  -4   7  27       12.81      174.02    192.73 o 
  -3   7  27      357.96      327.96    220.48 o 
  -2   7  27       42.22      423.73    235.20 o 
  -1   7  27      364.85      517.19    255.83 o 
   0   7  27      922.96      921.96    216.25 o 
   1   7  27      355.12      367.85    155.76 o 
   2   7  27       44.58      -47.20    140.79 o 
   3   7  27      360.25      307.21    178.04 o 
   4   7  27       12.12     -100.97    231.44 o 
  -4   8  27      173.25       36.63    240.94 o 
  -3   8  27      117.99      181.33    181.74 o 
  -2   8  27        7.30     -107.48    188.75 o 
  -1   8  27      492.91      500.62    210.96 o 
   0   8  27      536.95      599.33    176.92 o 
   1   8  27      507.71      363.25    154.28 o 
   2   8  27        8.89       37.71    155.01 o 
   3   8  27      118.47      263.65    205.06 o 
   4   8  27      170.49      136.80    263.34 o 
  -3   9  27       83.07      213.23    231.82 o 
  -2   9  27     1146.49     1100.69    243.23 o 
  -1   9  27      962.30     1003.39    203.22 o 
   0   9  27     1549.20     1478.82    170.28 o 
   1   9  27      967.32      898.94    166.83 o 
   2   9  27     1136.30      901.82    141.64 o 
   3   9  27       83.36      200.21    198.73 o 
  -3  10  27       29.50      135.86    190.86 o 
  -2  10  27      922.85      965.72    203.49 o 
  -1  10  27      521.74      568.11    169.68 o 
   0  10  27      371.05      320.20    191.58 o 
   1  10  27      508.95      394.30    160.79 o 
   2  10  27      934.69     1028.98    179.26 o 
   3  10  27       32.83       95.76    204.94 o 
  -3  11  27      235.78      -42.46    180.96 o 
  -2  11  27       30.56      139.56    201.32 o 
  -1  11  27       17.73       30.91    145.27 o 
   0  11  27      254.86      441.69    154.84 o 
   1  11  27       17.15       95.01    154.13 o 
   2  11  27       30.44      -18.63    138.15 o 
   3  11  27      238.85      329.21    160.72 o 
  -2  12  27      204.91      173.76    200.80 o 
  -1  12  27      130.74       88.01    202.59 o 
   0  12  27      139.27      139.98    138.69 o 
   1  12  27      129.94      196.98    185.13 o 
   2  12  27      209.20      141.98    145.07 o 
  -2  13  27      241.72      344.13    170.18 o 
  -1  13  27      209.61      375.19    191.14 o 
   0  13  27       55.99      129.43    140.68 o 
   1  13  27      213.08      355.69    158.84 o 
   2  13  27      237.61       74.81    169.10 o 
  -1  14  27       29.85      -56.61    176.73 o 
   0  14  27        3.30       12.49    190.05 o 
   1  14  27       29.85      137.76    155.16 o 
   0   0  28     1170.00     1371.86    423.27 o 
   1   0  28      640.52      605.08    249.28 o 
   2   0  28      781.95      970.73    277.92 o 
   3   0  28        1.00      122.44    246.49 o 
   4   0  28        0.19      176.00    193.39 o 
  -4   1  28      444.90      682.17    237.49 o 
  -3   1  28      843.97      786.19    191.66 o 
  -2   1  28      668.61      841.02    262.12 o 
  -1   1  28      106.03      287.30    285.95 o 
   0   1  28        0.40       15.30    214.91 o 
   1   1  28      110.28       68.47    300.37 o 
   2   1  28      674.34      726.20    358.50 o 
   3   1  28      835.43      992.14    220.03 o 
   4   1  28      428.91      580.65    175.62 o 
  -4   2  28      138.61      119.59    187.44 o 
  -3   2  28       16.92      -16.23    192.81 o 
  -2   2  28     3681.74     3457.45    291.49 o 
  -1   2  28      363.39      493.05    303.73 o 
   0   2  28      439.23      389.36    233.72 o 
   1   2  28      347.15      442.85    190.00 o 
   2   2  28     3658.66     3871.85    399.81 o 
   3   2  28       23.70      175.70    224.32 o 
   4   2  28      135.81      243.75    210.87 o 
  -4   3  28      560.93      452.26    220.43 o 
  -3   3  28      715.40      602.09    205.46 o 
  -2   3  28      972.67      910.24    212.53 o 
  -1   3  28      855.12     1008.78    278.37 o 
   0   3  28      352.57      240.78    209.25 o 
   1   3  28      862.30      948.55    208.61 o 
   2   3  28      957.32      998.62    172.45 o 
   3   3  28      697.99      798.03    238.65 o 
   4   3  28      563.69      383.91    220.21 o 
  -4   4  28      231.02       65.06    176.01 o 
  -3   4  28      566.51      503.45    193.59 o 
  -2   4  28      627.17      646.27    251.99 o 
  -1   4  28      953.61      897.52    264.38 o 
   0   4  28     2239.75     2290.53    202.68 o 
   1   4  28      958.43     1139.01    212.78 o 
   2   4  28      645.67      579.16    169.32 o 
   3   4  28      585.77      586.44    231.13 o 
   4   4  28      232.00      276.16    223.98 o 
  -4   5  28      133.69     -138.69    224.94 o 
  -3   5  28      861.69      715.79    171.19 o 
  -2   5  28     1328.35     1201.29    250.68 o 
  -1   5  28      130.31      220.74    261.23 o 
   0   5  28     1923.84     1861.22    214.74 o 
   1   5  28      128.13      131.20    149.28 o 
   2   5  28     1322.52     1496.64    173.73 o 
   3   5  28      875.53      587.40    341.66 o 
   4   5  28      134.27      174.02    220.59 o 
  -4   6  28       35.65      -39.13    181.19 o 
  -3   6  28      793.27      686.74    224.62 o 
  -2   6  28       11.87       66.92    235.57 o 
  -1   6  28       50.86      132.68    250.24 o 
   0   6  28      104.13       62.35    194.90 o 
   1   6  28       51.11       83.26    163.30 o 
   2   6  28       10.36       27.05    157.28 o 
   3   6  28      805.06      802.30    209.18 o 
   4   6  28       37.35      -44.27    205.15 o 
  -4   7  28      202.01      296.74    236.74 o 
  -3   7  28        0.69      -21.54    178.04 o 
  -2   7  28      254.85      287.07    193.44 o 
  -1   7  28      175.78      364.34    239.65 o 
   0   7  28     1660.71     1728.63    211.22 o 
   1   7  28      168.60      241.13    155.40 o 
   2   7  28      256.54      251.00    127.71 o 
   3   7  28        0.55     -132.77    214.44 o 
   4   7  28      201.69      184.34    160.55 o 
  -3   8  28      480.15      733.83    234.88 o 
  -2   8  28     1133.14      829.99    204.53 o 
  -1   8  28     1195.33     1243.71    190.87 o 
   0   8  28       34.62      177.52    179.13 o 
   1   8  28     1195.59      925.17    174.76 o 
   2   8  28     1118.68     1041.72    188.13 o 
   3   8  28      484.66      611.16    174.46 o 
  -3   9  28      631.66      554.52    203.70 o 
  -2   9  28      448.21      525.64    240.02 o 
  -1   9  28      336.36      377.06    204.57 o 
   0   9  28      415.07      475.81    166.90 o 
   1   9  28      339.04      326.33    169.53 o 
   2   9  28      445.68      467.05    166.22 o 
   3   9  28      628.30      557.86    179.40 o 
  -3  10  28      668.97      843.56    241.74 o 
  -2  10  28      227.31      216.38    192.28 o 
  -1  10  28      327.02      206.42    173.51 o 
   0  10  28      252.11      131.36    191.93 o 
   1  10  28      327.63      435.64    158.55 o 
   2  10  28      241.05      295.55    151.21 o 
   3  10  28      695.73      657.94    181.16 o 
  -3  11  28       72.31       71.81    327.73 o 
  -2  11  28      576.89      610.40    174.78 o 
  -1  11  28      750.39      737.76    177.49 o 
   0  11  28      131.07      263.92    161.34 o 
   1  11  28      754.42      860.76    171.99 o 
   2  11  28      584.36      536.66    159.08 o 
   3  11  28       77.34      205.14    160.08 o 
  -2  12  28       79.93      168.23    139.83 o 
  -1  12  28      375.02      379.85    192.93 o 
   0  12  28        2.61      -13.35    184.25 o 
   1  12  28      369.29      483.05    164.86 o 
   2  12  28       80.11      319.61    175.49 o 
  -2  13  28       66.09      116.86    171.81 o 
  -1  13  28        5.68      117.82    162.05 o 
   0  13  28       75.18      198.25    136.11 o 
   1  13  28        6.15       66.94    150.68 o 
   2  13  28       66.37       48.34    156.42 o 
  -1  14  28      223.77      262.40    146.88 o 
   0  14  28       75.49      -21.58    142.50 o 
   1  14  28      222.19      357.69    189.89 o 
   1   0  29    10855.16    11437.59    389.43 o 
   2   0  29      729.01      956.12    305.28 o 
   3   0  29      228.58      437.62    207.43 o 
   4   0  29      146.58      140.62    164.71 o 
  -4   1  29      101.07       96.38    250.39 o 
  -3   1  29     1217.80     1166.32    206.63 o 
  -2   1  29      790.58      719.90    277.58 o 
  -1   1  29      648.67      617.02    313.26 o 
   0   1  29      814.91      845.83    224.83 o 
   1   1  29      637.63      542.53    306.63 o 
   2   1  29      787.51      803.82    348.49 o 
   3   1  29     1173.79     1232.37    229.90 o 
   4   1  29      100.99       84.56    198.25 o 
  -4   2  29      335.74      321.30    197.43 o 
  -3   2  29      367.66      289.23    180.69 o 
  -2   2  29     1228.78     1049.78    285.62 o 
  -1   2  29     1896.28     2040.00    292.18 o 
   0   2  29     2542.48     2621.11    264.31 o 
   1   2  29     1859.34     1948.83    222.65 o 
   2   2  29     1219.73     1404.52    350.01 o 
   3   2  29      384.33      490.03    230.23 o 
   4   2  29      346.37      367.83    223.60 o 
  -4   3  29       91.29      -18.98    308.16 o 
  -3   3  29     1143.85     1034.03    242.61 o 
  -2   3  29      697.32      566.49    279.06 o 
  -1   3  29      517.38      625.59    253.91 o 
   0   3  29       85.70       41.19    203.68 o 
   1   3  29      527.51      530.53    180.34 o 
   2   3  29      696.60      429.97    228.15 o 
   3   3  29     1158.48     1508.23    333.98 o 
   4   3  29       90.22       60.49    218.03 o 
  -4   4  29      570.38      668.46    188.48 o 
  -3   4  29      339.59      330.62    228.97 o 
  -2   4  29      408.85      405.04    204.53 o 
  -1   4  29      726.33      908.97    269.24 o 
   0   4  29       13.17      152.88    200.18 o 
   1   4  29      718.15      824.36    187.66 o 
   2   4  29      399.52      493.77    186.67 o 
   3   4  29      341.25      318.05    242.46 o 
   4   4  29      571.78      622.57    196.31 o 
  -4   5  29       13.09      127.19    194.10 o 
  -3   5  29      785.63      876.10    238.91 o 
  -2   5  29      972.10      923.72    196.13 o 
  -1   5  29      407.67      322.62    250.78 o 
   0   5  29      869.20      876.01    207.92 o 
   1   5  29      409.42      432.40    153.12 o 
   2   5  29     1012.61     1178.35    168.59 o 
   3   5  29      817.03      386.36    385.55 o 
   4   5  29       13.78      122.49    211.43 o 
  -4   6  29      321.52      383.45    236.69 o 
  -3   6  29      571.97      682.64    193.67 o 
  -2   6  29      559.86      402.02    196.75 o 
  -1   6  29      384.97      177.11    195.80 o 
   0   6  29      490.94      416.01    154.24 o 
   1   6  29      365.77      390.74    193.98 o 
   2   6  29      555.65      634.89    182.41 o 
   3   6  29      596.03      571.10    177.59 o 
   4   6  29      331.65      270.40    248.58 o 
  -4   7  29      142.07      223.96    196.12 o 
  -3   7  29      247.01      370.66    233.26 o 
  -2   7  29      818.83      806.08    196.26 o 
  -1   7  29       13.26      -82.27    175.00 o 
   0   7  29      360.00      302.07    174.17 o 
   1   7  29       10.44       53.92    163.07 o 
   2   7  29      795.94      864.94    147.97 o 
   3   7  29      240.56      360.23    281.67 o 
   4   7  29      143.56      197.61    164.95 o 
  -3   8  29      486.29      656.88    192.20 o 
  -2   8  29      463.24      614.99    195.15 o 
  -1   8  29     1388.57     1196.84    189.76 o 
   0   8  29     1757.55     1728.04    189.04 o 
   1   8  29     1357.46     1287.41    193.49 o 
   2   8  29      468.42      584.66    164.47 o 
   3   8  29      501.48      499.44    225.39 o 
  -3   9  29      149.14      424.90    256.46 o 
  -2   9  29     1187.13     1043.43    193.18 o 
  -1   9  29      139.52      214.59    140.54 o 
   0   9  29      180.49      126.79    151.36 o 
   1   9  29      143.94      180.96    159.92 o 
   2   9  29     1207.50     1125.57    181.94 o 
   3   9  29      154.31      245.87    186.46 o 
  -3  10  29       96.52      254.75    201.91 o 
  -2  10  29      289.25      182.54    203.55 o 
  -1  10  29       21.63       94.78    177.48 o 
   0  10  29        0.77        1.78    196.95 o 
   1  10  29       24.50      308.67    162.46 o 
   2  10  29      285.51      261.44    189.92 o 
   3  10  29       99.13       49.00    214.86 o 
  -2  11  29      657.32      520.62    179.35 o 
  -1  11  29      366.61      337.29    205.99 o 
   0  11  29       41.03      260.59    168.45 o 
   1  11  29      369.50      548.32    192.96 o 
   2  11  29      664.92      484.16    226.35 o 
  -2  12  29      532.13      640.59    161.53 o 
  -1  12  29      159.95      161.25    203.99 o 
   0  12  29      415.70      609.17    206.51 o 
   1  12  29      163.48      209.57    156.79 o 
   2  12  29      543.35      597.42    178.34 o 
  -1  13  29      631.91      696.41    170.11 o 
   0  13  29       21.21      226.19    156.10 o 
   1  13  29      635.18      501.71    205.62 o 
   0  14  29        4.61      152.66    135.63 o 
   0   0  30     9304.89    10346.79    626.95 o 
   1   0  30     4156.73     4320.56    323.02 o 
   2   0  30     3176.72     3519.05    338.88 o 
   3   0  30        6.79      160.36    203.53 o 
   4   0  30      212.09      369.85    176.24 o 
  -4   1  30      402.38      396.25    213.22 o 
  -3   1  30     1363.19     1520.75    253.96 o 
  -2   1  30     1406.17     1367.94    290.15 o 
  -1   1  30     4169.93     3957.30    341.56 o 
   0   1  30     1306.63     1340.06    247.20 o 
   1   1  30     4168.25     4151.24    322.40 o 
   2   1  30     1403.18     1118.88    272.14 o 
   3   1  30     1363.48     1538.27    235.25 o 
   4   1  30      404.63      430.79    222.24 o 
  -4   2  30      855.83      949.72    242.39 o 
  -3   2  30      400.21      493.58    237.64 o 
  -2   2  30     1021.29     1161.26    215.04 o 
  -1   2  30     1514.67     1634.09    287.17 o 
   0   2  30      260.16      283.95    237.69 o 
   1   2  30     1491.72     1523.26    222.17 o 
   2   2  30     1006.75     1118.23    260.91 o 
   3   2  30      401.00      364.77    250.63 o 
   4   2  30      856.92      499.86    227.58 o 
  -4   3  30       99.95      153.81    183.42 o 
  -3   3  30      101.49       31.82    235.54 o 
  -2   3  30       99.33      268.57    252.76 o 
  -1   3  30      374.39      441.67    231.64 o 
   0   3  30       12.06       10.54    205.06 o 
   1   3  30      368.89      503.72    183.63 o 
   2   3  30       93.85      -60.53    152.98 o 
   3   3  30      106.87      120.90    233.20 o 
   4   3  30       93.05      108.83    172.47 o 
  -4   4  30       35.15      157.56    224.38 o 
  -3   4  30      106.35      188.58    236.18 o 
  -2   4  30      780.88      833.37    248.94 o 
  -1   4  30      102.31       -8.58    244.60 o 
   0   4  30      535.52      598.29    208.27 o 
   1   4  30      102.08      -31.78    160.95 o 
   2   4  30      792.46      751.95    156.52 o 
   3   4  30      105.63     -287.61    320.53 o 
   4   4  30       33.45      146.99    197.61 o 
  -4   5  30      724.18      743.17    199.76 o 
  -3   5  30      595.25      576.01    192.68 o 
  -2   5  30      276.97      369.85    245.11 o 
  -1   5  30      419.00      331.31    206.66 o 
   0   5  30      525.11      492.87    205.23 o 
   1   5  30      427.53      410.78    160.26 o 
   2   5  30      267.37      318.83    187.26 o 
   3   5  30      604.18      556.46    359.76 o 
   4   5  30      713.81      618.35    250.50 o 
  -4   6  30      274.51      286.48    230.50 o 
  -3   6  30       63.89      172.07    220.17 o 
  -2   6  30     1570.85     1293.26    243.13 o 
  -1   6  30     1834.13     1864.97    262.48 o 
   0   6  30     2450.55     2409.81    214.47 o 
   1   6  30     1824.14     1721.62    204.37 o 
   2   6  30     1558.64     1616.97    170.52 o 
   3   6  30       63.94      205.21    165.78 o 
   4   6  30      266.61      279.59    264.74 o 
  -3   7  30      150.74      121.66    180.74 o 
  -2   7  30      864.61      849.67    198.56 o 
  -1   7  30     2801.62     2914.26    368.79 o 
   0   7  30     1430.28     1366.65    192.09 o 
   1   7  30     2821.72     2689.84    210.51 o 
   2   7  30      853.98      726.67    170.45 o 
   3   7  30      149.54      314.42    181.66 o 
  -3   8  30        8.03        5.30    228.35 o 
  -2   8  30       70.94       -0.60    212.18 o 
  -1   8  30      516.53      710.71    233.22 o 
   0   8  30     3988.88     4102.20    225.77 o 
   1   8  30      502.88      508.67    188.90 o 
   2   8  30       69.18      129.23    152.83 o 
   3   8  30        7.81      125.33    178.47 o 
  -3   9  30        0.09       23.31    165.73 o 
  -2   9  30      309.99      579.81    279.75 o 
  -1   9  30       58.65      158.13    205.31 o 
   0   9  30      452.07      467.75    153.72 o 
   1   9  30       54.44      178.78    159.02 o 
   2   9  30      311.71      164.33    157.56 o 
   3   9  30        0.00      128.28    156.00 o 
  -3  10  30      453.11      413.60    203.28 o 
  -2  10  30      612.36      491.88    239.72 o 
  -1  10  30      292.03      370.83    183.29 o 
   0  10  30       87.93      198.52    231.22 o 
   1  10  30      288.53      182.26    177.39 o 
   2  10  30      619.75      487.65    188.48 o 
   3  10  30      452.01      383.95    199.36 o 
  -2  11  30       34.33      132.57    241.29 o 
  -1  11  30      252.85      253.94    206.24 o 
   0  11  30      245.64      222.35    162.36 o 
   1  11  30      261.52      269.16    189.40 o 
   2  11  30       36.68      113.36    151.35 o 
  -2  12  30      317.93      268.04    216.06 o 
  -1  12  30      460.89      446.74    154.55 o 
   0  12  30      161.37      178.07    193.75 o 
   1  12  30      452.03      555.87    187.43 o 
   2  12  30      320.31      508.30    168.49 o 
  -1  13  30      379.96      502.18    202.97 o 
   0  13  30      948.67      900.81    205.95 o 
   1  13  30      389.14      583.49    181.73 o 
   1   0  31     1694.79     1700.67    289.63 o 
   2   0  31      107.00      150.19    226.31 o 
   3   0  31      220.75      220.00    206.30 o 
   4   0  31        3.62      155.43    191.79 o 
  -4   1  31      435.76      355.26    173.64 o 
  -3   1  31        4.76       12.62    254.46 o 
  -2   1  31     1875.04     1735.93    302.23 o 
  -1   1  31     3263.53     3402.39    336.68 o 
   0   1  31      165.64      200.46    230.64 o 
   1   1  31     3330.50     3257.62    330.13 o 
   2   1  31     1885.20     2102.56    361.23 o 
   3   1  31        3.39      -32.30    224.80 o 
   4   1  31      436.22      434.33    223.43 o 
  -4   2  31      445.26      359.62    235.29 o 
  -3   2  31      774.49      610.80    267.51 o 
  -2   2  31      672.93      643.56    223.58 o 
  -1   2  31     1794.13     1953.05    315.11 o 
   0   2  31     2683.87     2760.23    260.43 o 
   1   2  31     1789.72     1761.32    231.04 o 
   2   2  31      697.80      916.02    349.55 o 
   3   2  31      760.10     1117.82    268.09 o 
   4   2  31      450.71      510.92    224.43 o 
  -4   3  31      557.64      242.81    302.45 o 
  -3   3  31      387.84      200.84    254.52 o 
  -2   3  31      309.24      109.49    245.41 o 
  -1   3  31      922.57      931.55    232.13 o 
   0   3  31       73.88      120.18    211.23 o 
   1   3  31      949.71     1007.17    216.43 o 
   2   3  31      306.49      338.68    332.11 o 
   3   3  31      383.93      661.78    343.23 o 
   4   3  31      558.39      563.12    184.74 o 
  -4   4  31      214.54      106.30    188.61 o 
  -3   4  31      128.63      268.53    190.32 o 
  -2   4  31      328.93      431.52    240.49 o 
  -1   4  31        3.57       73.82    211.36 o 
   0   4  31     2067.96     2216.18    220.41 o 
   1   4  31        2.95     -108.64    160.62 o 
   2   4  31      323.02      417.13    182.22 o 
   3   4  31      131.54      436.42    318.35 o 
   4   4  31      216.43      147.08    185.49 o 
  -4   5  31       48.86     -164.50    233.10 o 
  -3   5  31      354.37      442.41    237.16 o 
  -2   5  31      100.93      196.35    233.31 o 
  -1   5  31     2148.98     2390.54    268.49 o 
   0   5  31       28.71       81.84    197.84 o 
   1   5  31     2134.96     2285.67    170.25 o 
   2   5  31       98.75      272.14    158.52 o 
   3   5  31      345.55      347.53    262.68 o 
   4   5  31       46.30      193.49    267.70 o 
  -4   6  31       23.42      169.63    242.25 o 
  -3   6  31       18.56      109.02    228.48 o 
  -2   6  31      125.25      339.89    182.15 o 
  -1   6  31      853.13      791.25    217.48 o 
   0   6  31      341.92      345.72    198.26 o 
   1   6  31      849.19      713.80    171.70 o 
   2   6  31      120.78      165.37    145.04 o 
   3   6  31       15.71       38.62    150.48 o 
   4   6  31       23.87     -266.73    321.28 o 
  -3   7  31       62.95       73.36    224.37 o 
  -2   7  31      229.08      394.33    230.01 o 
  -1   7  31      933.79      902.13    179.19 o 
   0   7  31      600.32      637.69    185.90 o 
   1   7  31      961.75      957.11    189.29 o 
   2   7  31      232.24      158.70    161.98 o 
   3   7  31       65.90      -12.55    225.12 o 
  -3   8  31      143.81      239.72    185.62 o 
  -2   8  31       97.97      225.44    230.49 o 
  -1   8  31     1152.19     1052.08    204.12 o 
   0   8  31     2554.13     2409.49    227.15 o 
   1   8  31     1142.76     1092.57    175.67 o 
   2   8  31       97.99      191.34    169.60 o 
   3   8  31      142.24      450.78    247.61 o 
  -3   9  31      121.88      102.08    244.69 o 
  -2   9  31       80.24     -137.06    195.17 o 
  -1   9  31      962.65      681.83    243.08 o 
   0   9  31        7.68      141.52    199.01 o 
   1   9  31      940.09      726.25    195.29 o 
   2   9  31       81.02      163.37    171.14 o 
   3   9  31      120.55      112.48    200.42 o 
  -3  10  31       46.36      -35.88    236.19 o 
  -2  10  31       13.01      138.11    187.54 o 
  -1  10  31      189.51      153.72    218.07 o 
   0  10  31     1500.95     1462.94    188.40 o 
   1  10  31      184.99      148.25    177.82 o 
   2  10  31       11.72       36.86    142.29 o 
   3  10  31       42.26       91.92    235.41 o 
  -2  11  31      276.12       84.70    188.60 o 
  -1  11  31      685.19      568.78    203.64 o 
   0  11  31      185.12      247.08    177.21 o 
   1  11  31      674.73      690.79    173.23 o 
   2  11  31      280.10      383.36    197.01 o 
  -2  12  31      539.95      434.92    242.52 o 
  -1  12  31       50.87      238.39    151.03 o 
   0  12  31      241.10      278.40    192.42 o 
   1  12  31       51.12       52.94    165.35 o 
   2  12  31      530.94      673.56    193.06 o 
  -1  13  31      247.75      192.22    188.99 o 
   0  13  31       15.34       95.67    191.52 o 
   1  13  31      250.40      214.40    156.76 o 
   0   0  32     1528.24     1469.80    402.44 o 
   1   0  32       59.78       40.95    233.55 o 
   2   0  32      585.31      395.30    306.09 o 
   3   0  32        4.44       17.70    213.88 o 
   4   0  32        5.48       34.92    217.49 o 
  -4   1  32      161.09       -0.15    174.61 o 
  -3   1  32       19.43       43.20    249.19 o 
  -2   1  32      105.10      133.23    257.10 o 
  -1   1  32       14.93      139.61    228.09 o 
   0   1  32      700.63      691.58    228.05 o 
   1   1  32       18.00      108.00    263.83 o 
   2   1  32      113.83      -90.11    332.71 o 
   3   1  32       19.91      108.35    220.63 o 
   4   1  32      170.24      292.74    214.08 o 
  -4   2  32      342.63      389.72    189.31 o 
  -3   2  32      124.59      308.26    253.53 o 
  -2   2  32       76.14       33.97    213.13 o 
  -1   2  32     1522.60     1371.16    280.34 o 
   0   2  32      674.86      711.26    244.73 o 
   1   2  32     1532.00     1551.53    218.02 o 
   2   2  32       68.33      493.61    336.30 o 
   3   2  32      133.00      150.38    231.13 o 
   4   2  32      343.20      317.62    189.74 o 
  -4   3  32       10.75       90.93    229.72 o 
  -3   3  32      872.31      980.53    212.28 o 
  -2   3  32     1371.67     1380.78    261.69 o 
  -1   3  32      546.53      682.06    267.70 o 
   0   3  32        5.27      -10.02    203.44 o 
   1   3  32      522.46      662.80    206.80 o 
   2   3  32     1381.41     1537.25    269.10 o 
   3   3  32      855.75      663.05    333.98 o 
   4   3  32       10.68       28.61    199.86 o 
  -4   4  32      207.95      157.27    234.11 o 
  -3   4  32      124.92      179.30    199.65 o 
  -2   4  32      181.52      237.33    233.71 o 
  -1   4  32      261.02      223.22    254.95 o 
   0   4  32      157.61      176.45    179.01 o 
   1   4  32      259.30      309.00    163.81 o 
   2   4  32      157.57      168.74    174.82 o 
   3   4  32      124.19      257.88    335.80 o 
   4   4  32      212.16      189.51    244.12 o 
  -4   5  32      246.17      135.84    201.27 o 
  -3   5  32      207.07      351.21    228.22 o 
  -2   5  32      170.61      -42.99    181.69 o 
  -1   5  32      355.27      274.49    206.80 o 
   0   5  32      846.37      869.51    162.33 o 
   1   5  32      363.73      443.05    165.99 o 
   2   5  32      161.05       31.43    160.18 o 
   3   5  32      199.49      494.06    363.35 o 
   4   5  32      242.64      267.53    357.54 o 
  -3   6  32       93.07      105.51    182.71 o 
  -2   6  32     1064.04      916.80    240.15 o 
  -1   6  32      396.15      415.56    197.89 o 
   0   6  32      234.95      196.23    174.71 o 
   1   6  32      397.65      399.60    162.36 o 
   2   6  32     1067.29      953.27    165.71 o 
   3   6  32       94.99      217.89    165.45 o 
  -3   7  32       25.29       34.52    193.16 o 
  -2   7  32       93.89      113.52    186.18 o 
  -1   7  32      161.70       57.81    227.81 o 
   0   7  32      150.94       19.77    165.53 o 
   1   7  32      154.99      219.35    181.03 o 
   2   7  32       89.30       -3.25    184.40 o 
   3   7  32       24.67      243.82    131.77 o 
  -3   8  32      348.04      491.51    235.90 o 
  -2   8  32      321.03      359.51    248.21 o 
  -1   8  32       40.12       76.66    221.22 o 
   0   8  32      289.77      229.68    202.83 o 
   1   8  32       41.21      164.97    165.37 o 
   2   8  32      342.94      245.93    182.53 o 
   3   8  32      344.31      108.77    189.19 o 
  -3   9  32      919.30      616.27    205.22 o 
  -2   9  32      137.62      492.36    241.86 o 
  -1   9  32       14.83       29.00    227.59 o 
   0   9  32       30.70      125.55    199.28 o 
   1   9  32       16.04       71.50    197.11 o 
   2   9  32      140.10      -26.84    182.08 o 
   3   9  32      917.02      987.36    202.31 o 
  -2  10  32      687.07      736.84    200.89 o 
  -1  10  32       21.57      219.35    222.81 o 
   0  10  32      113.08      271.16    210.39 o 
   1  10  32       22.19       13.26    193.43 o 
   2  10  32      674.39      723.03    153.70 o 
  -2  11  32       25.12      150.65    241.23 o 
  -1  11  32      239.81      342.01    180.09 o 
   0  11  32        7.35      -14.90    174.71 o 
   1  11  32      232.51      293.79    151.21 o 
   2  11  32       23.81      166.60    193.19 o 
  -1  12  32        6.03      109.40    175.18 o 
   0  12  32        1.19      101.02    156.22 o 
   1  12  32        6.36      -65.37    162.51 o 
  -1  13  32      152.95      288.03    193.14 o 
   0  13  32       30.85      311.68    187.36 o 
   1  13  32      154.57      185.11    141.48 o 
   1   0  33      311.76      568.57    297.63 o 
   2   0  33      150.79      255.91    339.84 o 
   3   0  33        8.97       39.85    229.50 o 
   4   0  33      168.20      348.18    220.21 o 
  -4   1  33      508.05      692.79    222.72 o 
  -3   1  33      190.94      -36.02    265.40 o 
  -2   1  33      430.41      395.99    282.23 o 
  -1   1  33       24.69      272.37    285.49 o 
   0   1  33     1619.11     1692.73    248.23 o 
   1   1  33       20.63      143.46    281.72 o 
   2   1  33      438.35      511.41    335.44 o 
   3   1  33      189.71      159.63    222.53 o 
   4   1  33      507.76      468.07    228.84 o 
  -4   2  33      837.37      692.90    199.68 o 
  -3   2  33      508.39      452.94    236.72 o 
  -2   2  33       15.62       59.35    201.66 o 
  -1   2  33       73.17       15.35    290.59 o 
   0   2  33     5930.60     5983.76    285.64 o 
   1   2  33       75.41      167.67    204.44 o 
   2   2  33       19.46      207.16    334.33 o 
   3   2  33      504.21      725.95    371.29 o 
   4   2  33      842.48      565.79    212.42 o 
  -4   3  33        9.37        1.07    181.75 o 
  -3   3  33       48.82      123.72    189.17 o 
  -2   3  33      136.62      -19.84    191.10 o 
  -1   3  33     3083.12     2696.96    373.72 o 
   0   3  33       50.71       54.94    191.54 o 
   1   3  33     3088.88     3183.13    220.28 o 
   2   3  33      135.89      368.66    320.48 o 
   3   3  33       48.52      509.79    367.70 o 
   4   3  33       10.45       88.38    226.52 o 
  -4   4  33      262.73       13.49    264.05 o 
  -3   4  33      412.43      546.42    241.13 o 
  -2   4  33      299.21      464.95    199.04 o 
  -1   4  33      825.62      734.83    261.06 o 
   0   4  33     2336.26     2350.11    216.05 o 
   1   4  33      816.82      939.52    203.19 o 
   2   4  33      300.74      384.21    161.58 o 
   3   4  33      415.36      282.15    256.76 o 
   4   4  33      266.27      266.02    227.08 o 
  -3   5  33      345.69      490.69    192.71 o 
  -2   5  33       13.73      221.20    266.37 o 
  -1   5  33      981.09     1048.22    246.33 o 
   0   5  33      148.77      178.79    194.07 o 
   1   5  33      987.19      978.82    169.55 o 
   2   5  33       12.85      119.40    181.88 o 
   3   5  33      335.51      282.10    347.07 o 
  -3   6  33      237.85      273.92    229.70 o 
  -2   6  33      943.88      976.09    246.29 o 
  -1   6  33      756.59      561.69    195.45 o 
   0   6  33      290.93      224.11    190.73 o 
   1   6  33      763.98      667.37    145.79 o 
   2   6  33      960.83     1022.72    151.18 o 
   3   6  33      243.08      371.83    160.25 o 
  -3   7  33      662.48      539.03    184.29 o 
  -2   7  33      104.19      388.74    229.07 o 
  -1   7  33        2.70      123.01    165.95 o 
   0   7  33       22.00      134.58    184.44 o 
   1   7  33        1.69      -12.94    141.99 o 
   2   7  33      105.82      177.60    157.87 o 
   3   7  33      670.78      570.33    166.16 o 
  -3   8  33      105.07      346.88    193.84 o 
  -2   8  33       70.71      205.04    228.59 o 
  -1   8  33      225.30      454.12    214.25 o 
   0   8  33     3551.71     3632.34    186.30 o 
   1   8  33      227.69      263.96    187.72 o 
   2   8  33       76.01      204.97    162.99 o 
   3   8  33      101.08       60.02    229.85 o 
  -3   9  33        2.20      211.01    236.56 o 
  -2   9  33      209.44      239.45    200.07 o 
  -1   9  33     1389.70     1564.97    267.30 o 
   0   9  33      438.95      462.92    173.51 o 
   1   9  33     1389.15     1301.00    202.47 o 
   2   9  33      215.84      109.07    164.96 o 
   3   9  33        2.39      -99.68    222.23 o 
  -2  10  33       21.15      136.90    226.57 o 
  -1  10  33      232.47      178.91    178.30 o 
   0  10  33      249.84      347.52    206.77 o 
   1  10  33      230.65       -0.42    189.18 o 
   2  10  33       20.14       56.10    179.47 o 
  -2  11  33       63.48      415.11    195.56 o 
  -1  11  33      162.88      179.06    189.70 o 
   0  11  33       72.64      128.74    212.57 o 
   1  11  33      166.43      235.47    170.94 o 
   2  11  33       63.51       82.47    143.94 o 
  -1  12  33        0.82      134.47    176.05 o 
   0  12  33      254.63      298.34    176.61 o 
   1  12  33        0.77       -5.86    155.00 o 
   0  13  33        0.07      213.86    194.90 o 
   0   0  34    14969.56    15103.57    673.26 o 
   1   0  34        7.43      249.45    283.22 o 
   2   0  34      413.78      564.60    323.51 o 
   3   0  34       32.17       95.83    239.43 o 
   4   0  34      599.00      675.38    230.80 o 
  -4   1  34      618.05      554.66    199.50 o 
  -3   1  34      307.31      306.83    270.12 o 
  -2   1  34       36.00      157.17    275.28 o 
  -1   1  34     3308.94     3328.38    312.51 o 
   0   1  34       28.50      785.11    688.13 o 
   1   1  34     3292.34     3243.53    318.83 o 
   2   1  34       35.38      -62.50    332.81 o 
   3   1  34      306.34      310.51    268.34 o 
   4   1  34      617.73      437.86    202.28 o 
  -4   2  34      344.36      529.76    268.54 o 
  -3   2  34      707.95      807.02    218.49 o 
  -2   2  34      371.73      247.83    212.81 o 
  -1   2  34      625.41      514.24    260.84 o 
   0   2  34     2027.80     1820.62    250.61 o 
   1   2  34      619.23      576.80    192.55 o 
   2   2  34      381.12      616.98    342.47 o 
   3   2  34      707.89      367.05    365.48 o 
   4   2  34      353.04      419.30    229.58 o 
  -4   3  34      710.86      308.58    196.83 o 
  -3   3  34      550.40      418.51    233.21 o 
  -2   3  34      369.64      458.20    206.01 o 
  -1   3  34      213.71      266.55    250.51 o 
   0   3  34       83.91       -6.45    188.79 o 
   1   3  34      217.16      178.20    190.55 o 
   2   3  34      368.66      670.08    327.45 o 
   3   3  34      549.72      276.89    351.67 o 
   4   3  34      717.74      534.77    275.22 o 
  -3   4  34      268.71      251.95    260.58 o 
  -2   4  34      790.80      944.15    246.96 o 
  -1   4  34      108.52      130.47    237.22 o 
   0   4  34      148.19      127.44    166.19 o 
   1   4  34      111.22      166.83    184.80 o 
   2   4  34      794.60      724.97    197.01 o 
   3   4  34      273.90      428.28    350.81 o 
  -3   5  34      133.18      324.78    309.98 o 
  -2   5  34       55.33      108.22    242.76 o 
  -1   5  34      982.63      922.68    248.39 o 
   0   5  34      901.11     1093.60    196.71 o 
   1   5  34      987.32      917.66    166.91 o 
   2   5  34       56.83      125.73    160.38 o 
   3   5  34      136.96      192.95    242.91 o 
  -3   6  34       23.63       45.93    179.09 o 
  -2   6  34       28.69      148.90    233.69 o 
  -1   6  34      931.43      737.87    235.91 o 
   0   6  34     3055.90     3023.21    198.17 o 
   1   6  34      930.07      762.58    169.27 o 
   2   6  34       25.76      132.01    143.76 o 
   3   6  34       23.96      -27.10    232.19 o 
  -3   7  34       63.36      232.54    223.53 o 
  -2   7  34       18.36      164.78    185.32 o 
  -1   7  34     2079.20     2132.73    252.51 o 
   0   7  34       10.38       77.61    166.48 o 
   1   7  34     2018.93     1922.07    178.21 o 
   2   7  34       18.32      155.77    142.43 o 
   3   7  34       63.90      -83.07    155.01 o 
  -3   8  34       98.46       61.04    232.83 o 
  -2   8  34      202.10      173.25    233.09 o 
  -1   8  34      132.24      356.48    241.42 o 
   0   8  34     1723.70     1698.55    182.62 o 
   1   8  34      134.99      161.82    193.42 o 
   2   8  34      207.35      231.54    183.38 o 
   3   8  34      101.60       41.75    137.49 o 
  -2   9  34      378.37      274.37    231.03 o 
  -1   9  34      408.76      361.04    250.16 o 
   0   9  34      319.70      493.68    210.60 o 
   1   9  34      419.83      685.31    183.68 o 
   2   9  34      380.20      304.10    182.29 o 
  -2  10  34      181.80      275.49    208.44 o 
  -1  10  34      303.51      566.16    244.92 o 
   0  10  34      378.90      323.60    175.00 o 
   1  10  34      306.63      200.48    160.94 o 
   2  10  34      185.25      435.03    159.43 o 
  -2  11  34       20.28      180.66    196.85 o 
  -1  11  34      156.86      232.01    186.95 o 
   0  11  34       10.88       43.79    178.76 o 
   1  11  34      159.83       18.28    177.44 o 
   2  11  34       21.23      159.20    215.77 o 
  -1  12  34       49.62      -34.56    165.54 o 
   0  12  34      399.91      302.60    201.78 o 
   1  12  34       51.88       41.78    178.05 o 
   1   0  35     1419.32     1172.19    305.76 o 
   2   0  35      573.18      653.24    342.07 o 
   3   0  35      188.29       21.84    262.89 o 
   4   0  35      302.27      196.07    183.80 o 
  -4   1  35      103.02       99.71    204.53 o 
  -3   1  35      416.83      283.22    269.11 o 
  -2   1  35      148.55      158.12    208.17 o 
  -1   1  35      154.47      238.26    262.91 o 
   0   1  35       59.32      121.81    209.14 o 
   1   1  35      163.09      196.86    254.13 o 
   2   1  35      156.36       80.85    342.77 o 
   3   1  35      417.32      394.40    352.48 o 
   4   1  35      107.50      120.49    199.48 o 
  -3   2  35      283.92      268.65    222.96 o 
  -2   2  35      463.73      404.83    208.98 o 
  -1   2  35      319.37      400.82    267.81 o 
   0   2  35     5789.97     5784.71    285.54 o 
   1   2  35      322.32      276.88    293.87 o 
   2   2  35      446.84      456.09    249.33 o 
   3   2  35      275.25      101.94    352.94 o 
  -3   3  35      105.34      217.55    242.18 o 
  -2   3  35      327.55      385.80    217.57 o 
  -1   3  35      244.01      314.66    240.04 o 
   0   3  35      111.90      116.88    182.21 o 
   1   3  35      244.14      172.98    195.36 o 
   2   3  35      314.74      359.11    333.67 o 
   3   3  35      103.68       91.47    240.53 o 
  -3   4  35      413.59      417.03    205.45 o 
  -2   4  35      243.07      298.74    239.50 o 
  -1   4  35       99.99       38.56    192.41 o 
   0   4  35      424.27      261.42    185.42 o 
   1   4  35       92.86      244.76    180.70 o 
   2   4  35      243.43      304.60    153.49 o 
   3   4  35      407.46      618.96    335.59 o 
  -3   5  35      252.45      399.67    247.25 o 
  -2   5  35      107.82      257.90    216.43 o 
  -1   5  35       26.77      265.53    239.13 o 
   0   5  35       55.96      154.92    190.44 o 
   1   5  35       31.12      123.29    160.76 o 
   2   5  35      108.87      167.37    164.80 o 
   3   5  35      256.59      737.12    344.85 o 
  -3   6  35       43.00        1.55    224.40 o 
  -2   6  35      376.03      321.16    247.72 o 
  -1   6  35      717.53      780.50    207.17 o 
   0   6  35      435.35      551.54    194.98 o 
   1   6  35      725.39      717.71    167.29 o 
   2   6  35      380.91      496.33    169.01 o 
   3   6  35       42.72      216.83    222.23 o 
  -3   7  35      191.04      275.58    240.79 o 
  -2   7  35       23.03      339.09    230.67 o 
  -1   7  35      171.87      244.48    195.83 o 
   0   7  35       37.01       49.86    184.38 o 
   1   7  35      167.63      189.64    163.49 o 
   2   7  35       24.94       19.09    155.68 o 
   3   7  35      196.84      206.42    175.12 o 
  -3   8  35        1.49       90.71    184.10 o 
  -2   8  35      212.44      409.23    247.46 o 
  -1   8  35      972.18      892.54    247.67 o 
   0   8  35     1667.82     1525.59    190.18 o 
   1   8  35      957.80      990.59    167.19 o 
   2   8  35      202.12      453.72    161.68 o 
   3   8  35        1.86       88.18    189.72 o 
  -2   9  35      650.19      281.43    186.33 o 
  -1   9  35      441.79      603.99    206.05 o 
   0   9  35      991.47     1086.28    200.87 o 
   1   9  35      434.83      625.86    204.28 o 
   2   9  35      636.10      529.17    169.27 o 
  -2  10  35       24.83       65.73    235.88 o 
  -1  10  35      380.82      505.10    247.72 o 
   0  10  35      187.42      194.20    290.00 o 
   1  10  35      383.80      456.76    157.13 o 
   2  10  35       25.12      213.98    182.89 o 
  -1  11  35      269.73      282.12    186.27 o 
   0  11  35       84.06       89.93    150.88 o 
   1  11  35      266.42      466.14    199.46 o 
  -1  12  35      322.93      356.44    225.79 o 
   0  12  35      412.19      362.04    197.47 o 
   1  12  35      320.87      395.03    198.02 o 
   0   0  36     1050.33     1118.02    440.97 o 
   1   0  36       57.08      -56.88    331.70 o 
   2   0  36     1514.36     1412.00    261.97 o 
   3   0  36       22.58      205.09    348.94 o 
  -3   1  36      602.75      587.13    282.29 o 
  -2   1  36      189.18      169.31    222.83 o 
  -1   1  36      548.68      447.60    264.19 o 
   0   1  36       11.36       82.03    274.37 o 
   1   1  36      548.72      498.67    277.53 o 
   2   1  36      195.91      105.83    345.45 o 
   3   1  36      608.82      525.87    360.62 o 
  -3   2  36       55.92      202.13    189.40 o 
  -2   2  36      221.50      398.73    210.11 o 
  -1   2  36       80.52       77.07    257.89 o 
   0   2  36      395.87      401.40    210.04 o 
   1   2  36       74.45      227.49    219.48 o 
   2   2  36      230.27       67.60    333.07 o 
   3   2  36       55.63     -195.68    338.73 o 
  -3   3  36      704.90      668.62    277.28 o 
  -2   3  36     1015.76     1037.39    272.47 o 
  -1   3  36      558.39      432.62    240.27 o 
   0   3  36       93.09      118.60    182.96 o 
   1   3  36      546.22      520.05    183.57 o 
   2   3  36     1010.23     1140.27    336.00 o 
   3   3  36      715.45      724.03    346.16 o 
  -3   4  36      218.88      230.96    189.75 o 
  -2   4  36     2688.21     2507.56    273.50 o 
  -1   4  36      574.21      554.44    242.37 o 
   0   4  36        0.75       27.32    187.16 o 
   1   4  36      579.73      422.62    188.01 o 
   2   4  36     2680.00     2651.36    198.72 o 
   3   4  36      211.55      134.05    335.39 o 
  -3   5  36      384.02      282.46    203.04 o 
  -2   5  36     1026.61      744.04    209.20 o 
  -1   5  36      347.53      551.20    244.40 o 
   0   5  36      537.46      462.16    195.76 o 
   1   5  36      349.75      477.21    178.88 o 
   2   5  36     1018.37     1062.51    203.76 o 
   3   5  36      386.64      356.93    337.36 o 
  -3   6  36      178.88      315.89    234.27 o 
  -2   6  36      191.91      225.64    190.77 o 
  -1   6  36      363.91      441.95    240.12 o 
   0   6  36      280.86      388.06    177.44 o 
   1   6  36      355.85      284.65    172.50 o 
   2   6  36      193.82      204.53    138.10 o 
   3   6  36      174.78      197.97    197.66 o 
  -3   7  36      445.43      370.08    236.70 o 
  -2   7  36       12.15      113.74    235.22 o 
  -1   7  36      140.74       84.09    259.29 o 
   0   7  36      104.11      135.21    192.55 o 
   1   7  36      138.07      139.12    151.98 o 
   2   7  36       14.65      225.90    158.20 o 
   3   7  36      435.51      380.84    172.76 o 
  -2   8  36      362.75      364.70    247.35 o 
  -1   8  36       10.37     -153.91    197.52 o 
   0   8  36        3.21       -1.37    196.82 o 
   1   8  36        8.98       65.95    166.65 o 
   2   8  36      364.88      266.60    137.39 o 
  -2   9  36      378.04      305.69    230.63 o 
  -1   9  36      406.40      495.75    242.86 o 
   0   9  36      109.19       61.73    144.76 o 
   1   9  36      419.98      634.17    198.42 o 
   2   9  36      373.40      382.30    163.25 o 
  -2  10  36      226.27      208.48    173.06 o 
  -1  10  36      500.36      751.26    215.44 o 
   0  10  36       95.80      334.19    215.66 o 
   1  10  36      500.60      716.10    202.20 o 
   2  10  36      222.74      348.91    186.78 o 
  -1  11  36      282.47      416.99    246.10 o 
   0  11  36        7.58       82.26    176.10 o 
   1  11  36      271.74      248.19    184.97 o 
   0  12  36       27.90       30.86    177.50 o 
   1   0  37       26.44      123.53    339.74 o 
   2   0  37      354.52      770.75    346.77 o 
   3   0  37      334.75      288.57    252.72 o 
  -3   1  37      100.37       65.81    250.01 o 
  -2   1  37      389.09      322.75    295.50 o 
  -1   1  37      341.26      564.22    265.86 o 
   0   1  37      248.21      204.95    298.92 o 
   1   1  37      332.62      303.62    272.15 o 
   2   1  37      386.90      478.49    250.85 o 
   3   1  37      103.21      130.76    341.97 o 
  -3   2  37      462.39      391.83    221.30 o 
  -2   2  37      172.22      355.51    227.56 o 
  -1   2  37      575.90      677.50    262.42 o 
   0   2  37      270.69      187.72    201.56 o 
   1   2  37      570.23      420.08    231.08 o 
   2   2  37      161.19      232.04    235.02 o 
   3   2  37      460.40      705.88    249.13 o 
  -3   3  37       50.42      265.70    262.84 o 
  -2   3  37       24.70       20.55    265.96 o 
  -1   3  37      284.92      159.25    264.26 o 
   0   3  37       89.15       89.77    182.11 o 
   1   3  37      301.60      394.27    196.60 o 
   2   3  37       23.87     -253.43    319.06 o 
   3   3  37       50.70      114.12    321.94 o 
  -3   4  37      390.15      295.85    256.11 o 
  -2   4  37      648.92      417.51    253.26 o 
  -1   4  37      197.14        9.52    243.19 o 
   0   4  37      364.69      406.42    199.57 o 
   1   4  37      189.82      334.91    197.93 o 
   2   4  37      641.62      621.78    236.62 o 
   3   4  37      394.41      639.59    257.47 o 
  -3   5  37      194.12      263.99    212.71 o 
  -2   5  37       80.99      155.66    268.74 o 
  -1   5  37      145.14      196.25    241.16 o 
   0   5  37       54.53       86.90    170.74 o 
   1   5  37      134.72      116.11    157.94 o 
   2   5  37       83.87      -96.71    165.64 o 
   3   5  37      198.81      378.27    351.22 o 
  -3   6  37      105.83       96.60    199.42 o 
  -2   6  37      318.85      252.93    242.95 o 
  -1   6  37      161.68      352.90    239.43 o 
   0   6  37      190.40      251.87    201.32 o 
   1   6  37      155.86      211.17    159.11 o 
   2   6  37      317.98      402.39    131.60 o 
   3   6  37      111.47      102.26    245.59 o 
  -3   7  37       86.07      133.28    237.08 o 
  -2   7  37      816.55      587.64    206.39 o 
  -1   7  37      158.24      247.53    234.44 o 
   0   7  37       24.53      -16.43    197.84 o 
   1   7  37      151.99      229.28    163.49 o 
   2   7  37      814.14      790.36    145.94 o 
   3   7  37       89.53      206.43    168.99 o 
  -2   8  37       64.26      192.47    199.70 o 
  -1   8  37      561.56      697.97    239.64 o 
   0   8  37        8.00      135.48    190.02 o 
   1   8  37      567.88      652.83    183.25 o 
   2   8  37       60.58      188.35    153.99 o 
  -2   9  37      304.37      210.37    178.22 o 
  -1   9  37      632.98      765.60    206.04 o 
   0   9  37      379.08      280.85    170.83 o 
   1   9  37      656.39      548.82    159.30 o 
   2   9  37      299.55      252.60    156.36 o 
  -1  10  37       11.68      111.69    200.54 o 
   0  10  37       81.91      120.64    162.61 o 
   1  10  37       12.82       47.34    207.36 o 
  -1  11  37      128.22      204.90    259.75 o 
   0  11  37      414.12      166.91    186.05 o 
   1  11  37      119.86      257.79    194.29 o 
   0   0  38      250.00      196.39    395.97 o 
   1   0  38       26.74      150.43    371.34 o 
   2   0  38        4.63       92.33    366.49 o 
   3   0  38       17.39      -75.29    243.77 o 
  -3   1  38      193.02      246.57    261.14 o 
  -2   1  38      319.33      419.69    294.80 o 
  -1   1  38      761.61      741.33    260.81 o 
   0   1  38      626.07      659.11    261.24 o 
   1   1  38      791.63      735.78    284.41 o 
   2   1  38      309.66      360.62    327.86 o 
   3   1  38      199.44     -160.24    345.86 o 
  -3   2  38       72.16      174.71    294.64 o 
  -2   2  38      225.24      248.19    227.31 o 
  -1   2  38       71.67      167.23    258.64 o 
   0   2  38        0.99      -19.59    201.08 o 
   1   2  38       78.91       45.42    253.88 o 
   2   2  38      227.92      343.33    331.35 o 
   3   2  38       74.98      196.54    225.26 o 
  -3   3  38       83.56      173.92    215.75 o 
  -2   3  38       55.75      179.73    283.50 o 
  -1   3  38      392.81      541.16    244.21 o 
   0   3  38       23.97      170.50    183.25 o 
   1   3  38      398.02      468.48    186.72 o 
   2   3  38       56.48      237.15    317.39 o 
   3   3  38       82.73      -20.88    329.12 o 
  -3   4  38       42.06       34.23    240.65 o 
  -2   4  38      208.28      238.09    216.63 o 
  -1   4  38        6.88      169.39    242.13 o 
   0   4  38       22.81       27.05    199.00 o 
   1   4  38        6.08       15.71    180.66 o 
   2   4  38      204.67      387.12    325.68 o 
   3   4  38       41.97     -223.54    362.14 o 
  -3   5  38       57.89       38.84    252.21 o 
  -2   5  38       73.88      252.46    245.27 o 
  -1   5  38      875.51      840.04    245.02 o 
   0   5  38      620.52      817.08    248.22 o 
   1   5  38      875.22      767.43    165.91 o 
   2   5  38       70.45      107.35    187.31 o 
   3   5  38       56.63      299.59    358.30 o 
  -3   6  38       57.01      112.36    240.37 o 
  -2   6  38      135.94      115.05    229.92 o 
  -1   6  38      236.08      306.52    209.61 o 
   0   6  38      425.73      364.79    226.32 o 
   1   6  38      246.59      229.98    174.43 o 
   2   6  38      139.73      139.39    158.74 o 
   3   6  38       54.75       47.88    201.49 o 
  -2   7  38      554.43      411.44    245.23 o 
  -1   7  38      285.16       41.73    245.58 o 
   0   7  38        2.35       13.73    165.14 o 
   1   7  38      303.69      175.72    172.05 o 
   2   7  38      556.87      551.35    150.54 o 
  -2   8  38       56.00      184.20    191.22 o 
  -1   8  38      554.96      643.14    240.03 o 
   0   8  38       81.10      107.43    176.91 o 
   1   8  38      582.57      498.52    147.00 o 
   2   8  38       57.85      152.42    154.96 o 
  -2   9  38      297.80      470.25    259.20 o 
  -1   9  38      233.76      185.98    237.60 o 
   0   9  38       22.10      -16.72    201.37 o 
   1   9  38      237.28      196.03    169.36 o 
   2   9  38      301.85      371.16    151.46 o 
  -1  10  38       51.49      108.43    210.10 o 
   0  10  38      214.19      205.29    171.51 o 
   1  10  38       53.42       63.64    149.62 o 
   0  11  38        1.08       72.74    154.05 o 
   1   0  39     1864.35     1792.90    376.65 o 
   2   0  39      424.00      425.55    397.89 o 
   3   0  39      680.21      540.23    256.06 o 
  -3   1  39      739.54      596.98    302.05 o 
  -2   1  39     1420.23     1341.47    332.81 o 
  -1   1  39      965.38     1147.55    377.11 o 
   0   1  39      384.59      291.94    258.68 o 
   1   1  39      963.92      758.51    261.27 o 
   2   1  39     1426.77      945.15    346.06 o 
   3   1  39      723.15      900.80    363.86 o 
  -3   2  39      193.14      110.75    279.51 o 
  -2   2  39      145.39      290.17    207.98 o 
  -1   2  39      685.94      603.28    220.84 o 
   0   2  39      327.35      352.03    226.77 o 
   1   2  39      690.65      671.32    261.44 o 
   2   2  39      141.16     -152.05    317.44 o 
   3   2  39      189.79      288.87    342.67 o 
  -3   3  39       37.24      153.87    213.39 o 
  -2   3  39      111.81      214.54    284.16 o 
  -1   3  39      207.35      198.71    232.78 o 
   0   3  39        2.80       58.75    192.73 o 
   1   3  39      210.77      338.19    184.48 o 
   2   3  39      106.78      148.30    320.58 o 
   3   3  39       38.46       47.28    252.01 o 
  -3   4  39        1.37       82.99    248.26 o 
  -2   4  39       46.52      225.13    218.91 o 
  -1   4  39      113.89      168.91    238.58 o 
   0   4  39       25.77      212.37    241.11 o 
   1   4  39      126.24       69.15    138.81 o 
   2   4  39       45.66      -49.30    303.89 o 
   3   4  39        1.57      504.68    357.24 o 
  -3   5  39      314.13      396.93    261.82 o 
  -2   5  39       90.87      209.03    197.49 o 
  -1   5  39        6.72       90.06    239.78 o 
   0   5  39      288.33      254.40    233.23 o 
   1   5  39        7.55       89.50    181.74 o 
   2   5  39       86.55      -65.43    192.02 o 
   3   5  39      300.64      244.02    353.14 o 
  -2   6  39       68.86      171.30    247.22 o 
  -1   6  39      585.68      541.67    232.79 o 
   0   6  39      426.47      407.57    223.77 o 
   1   6  39      584.39      507.50    177.57 o 
   2   6  39       67.88      195.41    166.61 o 
  -2   7  39      583.30      634.04    246.29 o 
  -1   7  39       91.88      278.74    234.39 o 
   0   7  39      106.99      236.87    238.44 o 
   1   7  39       93.33      180.05    172.21 o 
   2   7  39      575.77      567.98    164.98 o 
  -2   8  39       68.24       72.98    195.48 o 
  -1   8  39      591.72      364.29    239.59 o 
   0   8  39       40.92        3.11    231.07 o 
   1   8  39      592.27      512.36    154.03 o 
   2   8  39       67.88      101.09    161.86 o 
  -1   9  39       29.26        2.56    207.09 o 
   0   9  39        0.60       -1.68    202.18 o 
   1   9  39       30.34       95.48    154.30 o 
  -1  10  39      505.32      428.28    248.96 o 
   0  10  39      478.10      538.11    179.59 o 
   1  10  39      524.55      437.60    174.78 o 
   0   0  40      948.71      782.08    406.18 o 
   1   0  40        2.20     -104.26    361.03 o 
   2   0  40      158.14      264.80    267.59 o 
   3   0  40       70.93       12.19    258.99 o 
  -3   1  40      469.72      425.45    379.99 o 
  -2   1  40      160.34      477.93    352.94 o 
  -1   1  40       47.63      288.62    361.84 o 
   0   1  40      126.77      209.25    273.43 o 
   1   1  40       44.99       99.23    276.89 o 
   2   1  40      161.46      259.95    321.18 o 
   3   1  40      476.40      576.28    363.35 o 
  -3   2  40      430.40      479.54    298.98 o 
  -2   2  40       17.52      -47.97    275.42 o 
  -1   2  40      796.27      727.92    273.76 o 
   0   2  40      246.94      328.59    219.52 o 
   1   2  40      785.20      699.64    289.71 o 
   2   2  40       20.51      201.80    331.55 o 
   3   2  40      440.92      658.19    366.89 o 
  -3   3  40       57.20      195.59    212.11 o 
  -2   3  40      858.58      677.10    279.13 o 
  -1   3  40      737.33      868.33    267.13 o 
   0   3  40      231.49      308.24    201.94 o 
   1   3  40      744.93      708.86    189.18 o 
   2   3  40      852.33      739.45    342.62 o 
   3   3  40       55.35      -35.50    349.20 o 
  -3   4  40      741.80      682.30    215.49 o 
  -2   4  40      364.08      307.14    259.98 o 
  -1   4  40      394.57      570.35    235.10 o 
   0   4  40      188.43      162.56    237.92 o 
   1   4  40      395.43      380.48    146.14 o 
   2   4  40      368.29      532.44    325.03 o 
   3   4  40      745.12      639.03    264.96 o 
  -2   5  40      326.97      521.08    208.74 o 
  -1   5  40      368.95      485.47    234.65 o 
   0   5  40      428.22      339.51    199.26 o 
   1   5  40      372.37      600.63    151.51 o 
   2   5  40      333.59      213.16    167.82 o 
  -2   6  40       90.24      187.63    200.02 o 
  -1   6  40      401.17      469.95    222.53 o 
   0   6  40      249.99      450.21    225.19 o 
   1   6  40      404.21      431.85    168.34 o 
   2   6  40       96.14       11.58    160.54 o 
  -2   7  40      142.38      122.43    206.15 o 
  -1   7  40       55.97       76.99    193.30 o 
   0   7  40      221.08      278.80    234.74 o 
   1   7  40       56.01      264.44    171.00 o 
   2   7  40      137.71      261.48    166.29 o 
  -2   8  40      156.80      394.91    264.87 o 
  -1   8  40      761.14      698.91    240.35 o 
   0   8  40      109.22      122.65    236.84 o 
   1   8  40      752.78      690.75    152.25 o 
   2   8  40      152.04      145.36    147.99 o 
  -1   9  40        1.23      206.87    207.74 o 
   0   9  40     1370.01     1021.72    257.40 o 
   1   9  40        1.59       16.45    158.75 o 
   0  10  40       12.47      126.22    214.02 o 
   1   0  41      695.78      514.29    365.73 o 
   2   0  41      112.67      437.23    342.62 o 
   3   0  41      254.37      284.83    365.88 o 
  -3   1  41      166.16      527.94    364.67 o 
  -2   1  41      101.04      112.81    352.53 o 
  -1   1  41      100.95       97.29    346.11 o 
   0   1  41       73.76        7.61    284.45 o 
   1   1  41      103.89      253.63    271.98 o 
   2   1  41       99.06       17.09    325.28 o 
   3   1  41      161.76      442.79    274.21 o 
  -3   2  41      489.38      389.54    305.88 o 
  -2   2  41       97.06      215.31    281.39 o 
  -1   2  41      660.80      591.47    262.23 o 
   0   2  41      139.38      146.50    310.58 o 
   1   2  41      680.20      660.23    258.94 o 
   2   2  41      100.01       80.35    321.23 o 
   3   2  41      490.11      482.89    347.48 o 
  -3   3  41      169.38      487.22    272.76 o 
  -2   3  41      330.63      331.94    275.98 o 
  -1   3  41      346.01      365.93    252.84 o 
   0   3  41      940.62     1021.56    233.28 o 
   1   3  41      344.99      568.77    233.54 o 
   2   3  41      340.33      237.15    327.25 o 
   3   3  41      169.02      291.96    333.32 o 
  -2   4  41      557.25      398.06    274.21 o 
  -1   4  41      692.64      629.80    196.68 o 
   0   4  41      264.44      181.77    229.80 o 
   1   4  41      679.43      842.60    191.13 o 
   2   4  41      565.78      738.09    361.99 o 
  -2   5  41       57.40       19.99    269.82 o 
  -1   5  41      164.55      155.40    238.55 o 
   0   5  41      191.44      298.25    220.51 o 
   1   5  41      164.75        8.76    145.89 o 
   2   5  41       56.66      130.14    149.08 o 
  -2   6  41      476.74      463.36    251.65 o 
  -1   6  41      525.25      554.34    234.83 o 
   0   6  41        0.57       -7.20    153.58 o 
   1   6  41      526.33      453.99    177.35 o 
   2   6  41      474.77      545.33    155.78 o 
  -2   7  41      592.11      248.01    260.12 o 
  -1   7  41        3.25      -76.99    237.11 o 
   0   7  41        1.81       48.15    175.77 o 
   1   7  41        2.98      129.06    174.16 o 
   2   7  41      581.84      608.94    180.81 o 
  -1   8  41      266.65      254.99    207.91 o 
   0   8  41       18.75      262.27    232.69 o 
   1   8  41      278.34      247.09    177.15 o 
  -1   9  41      111.28      330.28    253.92 o 
   0   9  41       80.90       31.00    252.29 o 
   1   9  41      111.14      189.81    162.94 o 
   0   0  42      311.25      496.94    394.86 o 
   1   0  42     1479.26     1544.48    371.34 o 
   2   0  42        1.92      233.86    333.32 o 
   3   0  42       14.22     -139.61    370.58 o 
  -2   1  42      343.00      143.15    263.69 o 
  -1   1  42       57.34       60.37    354.45 o 
   0   1  42      232.69      192.27    251.88 o 
   1   1  42       59.24      -33.49    275.03 o 
   2   1  42      346.76      385.60    320.02 o 
  -2   2  42       90.76      187.80    269.91 o 
  -1   2  42        9.10      118.43    266.70 o 
   0   2  42        2.07       40.80    227.05 o 
   1   2  42        6.75      -45.23    254.33 o 
   2   2  42       92.08       31.70    320.27 o 
  -2   3  42       21.75       22.09    268.81 o 
  -1   3  42      311.05      288.15    237.80 o 
   0   3  42        1.72      -11.11    235.58 o 
   1   3  42      306.68      225.19    241.85 o 
   2   3  42       23.72      185.01    334.73 o 
  -2   4  42       24.44       19.65    271.68 o 
  -1   4  42       99.33       92.73    194.54 o 
   0   4  42      148.70      186.35    224.08 o 
   1   4  42      101.68       95.34    176.26 o 
   2   4  42       23.71      103.50    324.67 o 
  -2   5  42       56.99      260.61    248.44 o 
  -1   5  42      237.32      413.46    235.66 o 
   0   5  42      686.28      734.88    228.59 o 
   1   5  42      236.87      283.73    152.73 o 
   2   5  42       58.01      191.21    184.48 o 
  -2   6  42      366.59      275.10    263.41 o 
  -1   6  42      587.47      603.10    200.45 o 
   0   6  42      110.19     -113.26    209.49 o 
   1   6  42      596.10      640.80    164.93 o 
   2   6  42      363.08      335.51    166.49 o 
  -1   7  42      139.37      232.88    233.49 o 
   0   7  42     1610.37     1403.79    200.06 o 
   1   7  42      138.18      123.33    150.95 o 
  -1   8  42      120.58       -5.17    240.94 o 
   0   8  42       91.02       27.16    192.18 o 
   1   8  42      112.46      188.33    161.55 o 
   0   9  42      221.20      285.93    203.38 o 
   1   0  43      961.41     1020.94    383.12 o 
   2   0  43       45.25      324.47    327.25 o 
  -2   1  43     1693.23     1571.79    365.53 o 
  -1   1  43      576.37      636.45    356.43 o 
   0   1  43      636.00      746.63    296.97 o 
   1   1  43      580.98      636.28    304.72 o 
   2   1  43     1718.84     1833.96    359.31 o 
  -2   2  43      301.38      367.26    298.26 o 
  -1   2  43      475.40      367.13    257.17 o 
   0   2  43       95.32       48.22    236.78 o 
   1   2  43      481.14      545.12    273.06 o 
   2   2  43      298.41      170.91    321.44 o 
  -2   3  43       43.48      213.01    260.97 o 
  -1   3  43       10.97      273.01    257.97 o 
   0   3  43      149.51      144.96    266.29 o 
   1   3  43       12.33       36.94    243.66 o 
   2   3  43       42.17       48.64    336.25 o 
  -2   4  43      135.78       58.26    277.85 o 
  -1   4  43       22.07       98.93    210.29 o 
   0   4  43      147.59      405.83    237.95 o 
   1   4  43       19.11       52.28    168.58 o 
   2   4  43      136.57      143.15    344.65 o 
  -2   5  43      410.95      342.28    278.04 o 
  -1   5  43      332.60      548.65    251.99 o 
   0   5  43      306.86      367.36    242.96 o 
   1   5  43      325.28      352.31    185.19 o 
   2   5  43      415.44      461.58    201.34 o 
  -2   6  43      325.03      325.32    260.87 o 
  -1   6  43       63.91      152.91    229.34 o 
   0   6  43      209.92      328.47    226.42 o 
   1   6  43       64.13      129.35    182.57 o 
   2   6  43      326.57      380.90    189.00 o 
  -1   7  43       78.85      179.94    204.36 o 
   0   7  43        8.61      222.55    234.68 o 
   1   7  43       79.60      161.24    174.74 o 
  -1   8  43       48.02      279.95    260.66 o 
   0   8  43        1.86      -42.97    192.01 o 
   1   8  43       51.19       77.00    177.35 o 
   0   0  44      276.73      256.61    441.98 o 
   1   0  44       24.49      357.49    447.39 o 
   2   0  44      288.08      121.81    254.74 o 
  -2   1  44      234.83      121.96    350.01 o 
  -1   1  44       83.42      -24.37    418.67 o 
   0   1  44      295.69      310.63    274.10 o 
   1   1  44       82.91       42.17    370.79 o 
   2   1  44      236.26      169.64    332.51 o 
  -2   2  44      160.99      453.36    336.66 o 
  -1   2  44      265.45      394.30    324.82 o 
   0   2  44        1.00      101.03    257.71 o 
   1   2  44      272.17      370.95    286.29 o 
   2   2  44      167.90       66.74    345.81 o 
  -2   3  44     1782.44     1725.35    293.26 o 
  -1   3  44      301.32      359.63    262.40 o 
   0   3  44       28.88      150.23    246.56 o 
   1   3  44      302.33      278.89    265.98 o 
   2   3  44     1798.85     1453.77    364.06 o 
  -2   4  44      229.06      534.17    281.90 o 
  -1   4  44      153.32       23.25    245.19 o 
   0   4  44       19.95      -62.56    241.88 o 
   1   4  44      143.11      174.88    176.12 o 
   2   4  44      223.89       53.24    348.34 o 
  -2   5  44      577.89      504.83    263.98 o 
  -1   5  44       67.00       61.08    235.94 o 
   0   5  44       22.74      124.82    229.98 o 
   1   5  44       67.23      168.37    165.26 o 
   2   5  44      572.18      569.92    329.20 o 
  -1   6  44      135.03      122.90    240.74 o 
   0   6  44        1.12      135.85    224.70 o 
   1   6  44      142.64      194.72    173.06 o 
  -1   7  44      141.82      265.47    244.20 o 
   0   7  44        8.08       34.58    176.69 o 
   1   7  44      141.41      248.20    177.27 o 
   1   0  45       40.45      205.64    368.46 o 
   2   0  45      859.43     1045.31    373.97 o 
  -2   1  45      310.00      478.08    340.85 o 
  -1   1  45       23.94      300.15    369.02 o 
   0   1  45       10.47       44.11    298.94 o 
   1   1  45       25.88      177.18    356.28 o 
   2   1  45      321.04      533.70    350.56 o 
  -2   2  45      355.07      304.95    346.82 o 
  -1   2  45      281.57      349.30    357.69 o 
   0   2  45      142.14      223.01    306.33 o 
   1   2  45      297.39      332.87    266.32 o 
   2   2  45      352.76      529.36    362.60 o 
  -2   3  45      450.90      449.94    297.21 o 
  -1   3  45      198.87      274.62    250.23 o 
   0   3  45     1667.98     1614.11    262.95 o 
   1   3  45      195.45      212.44    269.94 o 
   2   3  45      455.43      598.63    360.88 o 
  -1   4  45      570.74      856.51    272.04 o 
   0   4  45      229.10      486.58    242.84 o 
   1   4  45      578.71      505.00    223.91 o 
  -1   5  45      119.14       36.20    234.29 o 
   0   5  45       60.85      163.75    255.46 o 
   1   5  45      119.80      188.19    170.21 o 
  -1   6  45       33.06      -29.61    246.26 o 
   0   6  45       40.28      161.56    187.29 o 
   1   6  45       35.09      171.37    186.43 o 
   0   7  45       44.37      255.44    238.76 o 
   0   0  46       37.66      -19.26    399.76 o 
   1   0  46        7.80      491.84    439.91 o 
   2   0  46      428.12      572.54    375.34 o 
  -2   1  46      312.56      296.36    346.62 o 
  -1   1  46       79.01       25.23    349.45 o 
   0   1  46      139.95       59.15    286.02 o 
   1   1  46       74.59       47.83    340.80 o 
   2   1  46      316.40      453.86    374.02 o 
  -1   2  46      243.99      196.39    359.81 o 
   0   2  46     1054.77     1063.62    360.52 o 
   1   2  46      246.51      365.71    265.38 o 
  -1   3  46      476.15      524.13    274.35 o 
   0   3  46       32.36      211.46    348.69 o 
   1   3  46      471.94      466.31    298.17 o 
  -1   4  46      172.98      155.57    245.95 o 
   0   4  46      207.96      438.56    266.43 o 
   1   4  46      170.34      137.31    209.45 o 
  -1   5  46      220.16      113.08    190.57 o 
   0   5  46      490.23      229.12    249.17 o 
   1   5  46      221.35      170.44    179.34 o 
   0   6  46      294.90      336.95    254.11 o 
   1   0  47      257.24      405.42    355.67 o 
  -1   1  47      483.30      578.66    364.87 o 
   0   1  47        0.09      113.10    327.68 o 
   1   1  47      480.17      256.61    423.47 o 
  -1   2  47       22.77      391.01    358.20 o 
   0   2  47       49.40      299.14    341.41 o 
   1   2  47       24.13      -71.99    293.18 o 
  -1   3  47      315.77      382.45    282.21 o 
   0   3  47      125.73      172.93    329.22 o 
   1   3  47      323.07      338.29    299.26 o 
  -1   4  47        9.06      219.61    239.47 o 
   0   4  47      481.51      465.02    255.86 o 
   1   4  47        8.52       -6.86    200.63 o 
   0   5  47       50.95       34.84    254.56 o 
   0   0  48      175.72      157.25    505.94 o 
   1   0  48      323.28      204.73    340.40 o 
  -1   1  48      338.90      317.80    339.74 o 
   0   1  48        0.74      -24.57    329.65 o 
   1   1  48      336.82      355.87    341.86 o 
  -1   2  48       44.12      320.37    374.23 o 
   0   2  48      301.30      111.54    418.62 o 
   1   2  48       47.91      -24.63    315.75 o 
   0   3  48       39.78       -3.08    419.63 o 
   0   1  49      246.00      214.12    294.72 o 
                                                 
